# Supplementary material for: Fast and sensitive GCaMP calcium indicators for imaging neural populations
Source: Nature. 2023 Mar 15;615(7954):884–91. doi: 10.1038/s41586-023-05828-9 (PMC10060165; doi:10.1038/s41586-023-05828-9)
Supplement: Supplementary file 4 — Sensor variants tested with the field stimulation assay, normalized to GCaMP6s. ΔF/F0, half-rise time, time-to-peak, half-decay time, signal-to-noise ratio, and normalized F0 given for each of 1, 3, 10, 160 AP. P-values computed by the Mann-Whitney U-test for each variant, compared to GCaMP6s. Nucleic acid and protein sequence of each variant, as well as detailed name (if any) shown. Separate file. [file 41586_2023_5828_MOESM4_ESM.xlsx]

## Sheet: Sheet1
construct	Number of wells	DF/F (1 AP)	DF/F (3 AP)	DF/F (10 AP)	DF/F (160 AP)	Half-rise time (1 AP)	Half-rise time (3 AP)	Half-rise time (10 AP)	Half-rise time (160 AP)	Time to peak (1 AP)	Time to peak (3 AP)	Time to peak (10 AP)	Time to peak (160 AP)	Half-decay time (1 AP)	Half-decay time (3 AP)	Half-decay time (10 AP)	Half-decay time (160 AP)	dprime (1 AP)	dprime (3 AP)	dprime (10 AP)	dprime (160 AP)	SNR (1 AP)	SNR (3 AP)	SNR (10 AP)	SNR (160 AP)	Norm. F0	DF/F (1 AP)_p	DF/F (3 AP)_p	DF/F (10 AP_p	DF/F (160 AP)_p	Half-rise time (1 AP)_p	Half-rise time (3 AP)_p	Half-rise time (10 AP)_p	Half-rise time (160 AP)_p	Time to peak (1 AP)_p	Time to peak (3 AP)_p	Time to peak (10 AP)_p	Time to peak (160 AP)_p	Half-decay time (1 AP)_p	Half-decay time (3 AP)_p	Half-decay time (10 AP)_p	Half-decay time (160 AP)_p	dprime (1 AP)_p	dprime (3 AP)_p	dprime (10 AP)_p	dprime (160 AP)_p	SNR (1 AP)_p	SNR (3 AP)_p	SNR (10 AP)_p
jGCaMP8s	24	9.20833	4.54348	1.75544	0.486602	0.213904	0.289593	0.297334	0.150139	0.23165	0.248268	0.320871	0.216084	0.519482	0.428164	0.510117	1.45478	37.9721	10.865	4.20917	1.62244	38.425	13.323	4.7312	1.33202	1.70788	0	0	6.5e-08	1.16e-07	0	0	0	0	0	0	0	0	0.0164654	0	0	9.7e-08	0	0	0	0.000612151	0	0	0
500.694	12	8.93697	3.66364	1.24634	0.348558	0.25777	0.315273	0.282938	0.14256	0.332553	0.347034	0.423375	0.258061	0.657046	0.580312	0.675179	1.34756	33.2814	8.2646	2.94365	1.17266	32.3265	9.0157	3.13805	0.934265	1.13692	3e-09	4e-09	0.0689439	4.06e-07	6e-09	3e-09	3e-09	3e-09	1e-08	3e-09	3e-09	3e-09	0.210829	1.3e-08	1.02e-07	0.000263951	3e-09	3e-09	1.075e-06	0.54805	3e-09	3e-09	4.254e-06
500.691	8	8.46473	4.83521	1.94136	0.55425	0.195313	0.29131	0.312809	0.149584	0.18704	0.211731	0.309798	0.208872	0.422967	0.35031	0.372591	1.24672	33.5126	11.4062	4.91655	2.14135	35.5214	14.5483	5.50041	1.59756	1.8688	1.166e-06	1.514e-06	0.000866563	0.00688947	1.443e-06	1.095e-06	1.095e-06	1.095e-06	1.424e-06	1.095e-06	1.095e-06	1.095e-06	0.0992869	1.375e-06	1.095e-06	0.0209606	1.118e-06	1.111e-06	1.414e-06	0.000347471	1.103e-06	1.095e-06	2.292e-06
500.693	11	7.99227	3.78749	1.37653	0.382356	0.22238	0.303118	0.319998	0.14665	0.235898	0.294083	0.390765	0.196228	0.589673	0.498569	0.540294	1.55493	31.0651	9.98967	3.70012	1.45744	32.8698	11.5282	3.64926	1.14209	1.55566	1.2e-08	2.4e-08	0.0209592	5.208e-06	2e-08	1.2e-08	1.2e-08	1.2e-08	2e-08	1.2e-08	1.2e-08	1.2e-08	0.160339	1.8e-08	1.2e-08	4.7791e-05	1.2e-08	1.2e-08	1.31e-07	0.0917533	1.2e-08	1.2e-08	2.298e-06
500.330	8	7.82844	3.12733	1.05443	0.303009	0.300575	0.320995	0.300307	0.153869	0.232712	0.252407	0.360897	0.377804	0.29916	0.255044	0.303063	0.93892	7.81713	2.13696	0.860093	0.309431	7.15089	2.33412	0.713597	0.201112	1.60261	1.311e-06	5.315e-06	0.702962	2.1703e-05	2.729e-06	1.095e-06	1.095e-06	1.095e-06	1.712e-06	1.095e-06	1.095e-06	1.275e-06	0.0373904	1.293e-06	1.095e-06	0.163153	4.34e-06	0.00552512	0.853889	0.00188723	5.974e-06	0.00427853	0.487992
500.697	8	7.38408	3.03743	0.936833	0.238926	0.255326	0.322335	0.287947	0.134209	0.39097	0.430813	0.446741	0.209868	0.848256	0.658352	0.740369	1.30926	28.3333	7.52093	2.40695	0.871828	28.0849	7.80974	2.51164	0.632249	1.05389	1.174e-06	3.881e-06	0.606198	3.333e-06	2.113e-06	1.095e-06	1.095e-06	1.095e-06	6.456e-06	1.366e-06	1.095e-06	1.095e-06	0.693515	1.5661e-05	0.00187851	0.00195093	1.134e-06	1.357e-06	0.000326269	0.764808	1.158e-06	1.483e-06	0.00174388
500.690	8	7.37312	3.52274	1.2923	0.364205	0.231377	0.314117	0.2984	0.156767	0.29814	0.304645	0.370548	0.223266	0.636761	0.527873	0.610868	1.15694	32.2813	9.73509	3.64955	1.32054	31.6395	10.2905	3.70402	0.987731	1.77737	1.182e-06	1.784e-06	0.088384	5.0151e-05	1.845e-06	1.095e-06	1.095e-06	1.095e-06	2.043e-06	1.103e-06	1.095e-06	1.095e-06	0.291522	2.071e-06	1.223e-06	0.0742627	1.118e-06	1.126e-06	5.859e-06	0.200229	1.111e-06	1.103e-06	3.7781e-05
500.696	8	7.36959	2.76148	0.889896	0.227442	0.257441	0.31016	0.273285	0.128785	0.412001	0.382144	0.418499	0.224232	0.893722	0.716089	0.877644	1.25121	33.2155	8.76077	2.89287	0.974687	32.7987	9.03063	2.71473	0.666625	1.33357	1.166e-06	3.958e-06	0.388732	2.535e-06	2.171e-06	1.095e-06	1.095e-06	1.095e-06	1.3829e-05	1.249e-06	1.095e-06	1.095e-06	0.795052	5.2554e-05	0.0277354	0.036052	1.111e-06	1.198e-06	8.1979e-05	0.917665	1.111e-06	1.207e-06	0.000758317
500.311	12	7.26082	3.22276	1.1278	0.359383	0.318506	0.340995	0.318194	0.156318	0.301963	0.275101	0.346675	0.365824	0.270139	0.229668	0.245288	0.890363	7.39243	2.3266	0.918086	0.329248	6.70774	2.23218	0.918758	0.253737	1.0851	3e-09	1.3e-08	0.324914	5.57e-07	1.5e-08	3e-09	3e-09	3e-09	7e-09	3e-09	3e-09	5e-08	0.00696394	3e-09	3e-09	0.134208	2.2e-08	0.000419187	0.575119	0.000198689	2.8e-08	0.00130278	0.487441
500.695	12	7.20239	3.71005	1.48734	0.431576	0.212265	0.291504	0.313213	0.15601	0.218055	0.262826	0.380403	0.226586	0.505826	0.423894	0.501359	1.46061	29.7065	9.35715	3.79963	1.52702	31.376	10.589	4.01875	1.21097	1.34942	3e-09	3e-09	0.00188179	1.8173e-05	4e-09	3e-09	3e-09	3e-09	4e-09	3e-09	3e-09	3e-09	0.0757083	4e-09	3e-09	2.075e-06	3e-09	3e-09	3e-08	0.0341031	3e-09	3e-09	1.5e-07
500.339	8	6.93251	3.72683	1.62031	0.53662	0.549696	0.558055	0.544274	0.292509	0.419223	0.368157	0.416975	0.437193	0.311553	0.235962	0.245893	0.869798	6.56226	2.3665	1.05838	0.42991	6.36082	2.45999	1.08217	0.321717	1.26312	1.158e-06	1.504e-06	0.00392353	0.0103927	0.000112526	1.126e-06	1.095e-06	1.095e-06	5.936e-06	1.166e-06	1.095e-06	8.8781e-05	0.0382766	1.249e-06	1.095e-06	0.0121951	6.975e-06	0.00324921	0.964506	0.0101094	8.508e-06	0.00492839	0.936159
500.683	12	6.44453	3.65405	1.54438	0.502226	0.19928	0.302505	0.327638	0.18282	0.213169	0.221008	0.327677	0.265756	0.34937	0.27254	0.325956	1.26498	22.3669	8.5724	3.60107	1.48404	24.3926	9.47227	3.76286	1.32884	1.31668	3e-09	5e-09	0.00131295	0.000362988	4e-09	3e-09	3e-09	3e-09	4e-09	3e-09	3e-09	3e-09	0.0188224	3e-09	3e-09	0.00500668	3e-09	3e-09	3.9e-08	0.0447174	3e-09	3e-09	3.25e-07
500.668	16	6.21381	3.05815	1.16343	0.31555	0.292092	0.330535	0.326455	0.156202	0.242909	0.245842	0.312439	0.194206	0.329009	0.27404	0.371639	1.36112	27.5686	8.31657	3.11674	1.13262	28.7387	9.87866	3.53548	0.943074	1.91442	0	0	0.19532	1e-09	0	0	0	0	0	0	0	0	0.0048438	0	0	2e-09	0	0	4e-09	0.353535	0	0	2e-08
500.687	12	6.20546	3.19825	1.27598	0.437203	0.211197	0.290804	0.332058	0.24305	0.250131	0.294654	0.362523	0.351429	0.553689	0.501744	0.562971	1.14149	28.4803	9.15276	3.57699	1.37937	31.1464	10.2856	4.03233	1.17945	1.59139	3e-09	2.2e-08	0.0694562	2.3907e-05	4e-09	3e-09	3e-09	3e-09	6e-09	3e-09	3e-09	5e-09	0.112923	4e-09	3e-09	0.0915178	3e-09	3e-09	8e-08	0.0729519	3e-09	4e-09	7.55e-07
500.675	12	6.08853	3.02569	1.28744	0.407106	0.158069	0.242091	0.294705	0.158325	0.140519	0.178048	0.29588	0.206156	0.245268	0.21924	0.274887	1.0281	22.3536	7.40227	3.08399	1.43371	26.6268	9.12185	3.52424	1.15559	1.92053	3e-09	1.4e-08	0.0585852	5.127e-06	4e-09	3e-09	3e-09	3e-09	3e-09	3e-09	3e-09	3e-09	0.00460144	3e-09	3e-09	0.232306	3e-09	4e-09	3.51e-07	0.0651186	3e-09	3e-09	9.76e-07
500.662	14	5.82576	4.26512	2.14072	0.60895	0.552092	0.604683	0.600572	0.299181	0.361868	0.387711	0.431502	0.24083	0.45332	0.349905	0.396132	0.95728	15.8465	7.18511	2.93157	1.26625	15.7555	8.04499	3.33174	1.13465	0.261701	1.06e-07	2.431e-06	0.000327503	0.0011708	6.495e-06	0	0	0	3.5e-07	0	0	0	0.0218959	0	0	0.711376	5e-09	1.34e-07	1.8129e-05	0.352916	2e-09	2.36e-07	2.2113e-05
500.672	8	5.775	3.16602	1.46549	0.462935	0.162605	0.24619	0.30237	0.170763	0.142855	0.17448	0.270381	0.292584	0.210581	0.195838	0.26416	0.963286	21.8734	6.79348	3.55849	1.593	24.4784	9.63901	4.01323	1.35015	2.00308	1.404e-06	5.784e-06	0.0758676	0.000955798	1.338e-06	1.095e-06	1.095e-06	1.095e-06	1.24e-06	1.095e-06	1.095e-06	1.095e-06	0.0155184	1.223e-06	1.095e-06	0.31975	1.174e-06	2.621e-06	1.9799e-05	0.0262215	1.215e-06	1.678e-06	4.081e-05
500.317	8	5.72597	2.71742	1.46373	0.774732	0.364764	0.490744	0.629098	0.599332	0.401804	0.388995	0.464519	0.591611	0.299143	0.250874	0.246481	0.695321	4.56438	1.72192	0.83787	0.511619	4.02042	1.71912	0.782797	0.422863	1.05108	1.424e-06	4.947e-06	0.0289198	0.174165	5.012e-06	1.095e-06	1.095e-06	1.621e-06	4.283e-06	1.24e-06	1.095e-06	2.8863e-05	0.0319904	1.266e-06	1.095e-06	4.4838e-05	4.4068e-05	0.0672571	0.507962	0.0524418	6.7844e-05	0.090972	0.464264
500.700	11	5.71691	3.30967	1.53614	0.442735	0.200469	0.297403	0.332938	0.175845	0.18789	0.193319	0.298927	0.188321	0.304743	0.261077	0.303211	1.02318	23.9443	7.61207	3.4307	1.59292	24.2909	9.54979	3.87116	1.40257	1.50995	1.5e-08	9.6e-08	0.0122201	0.000132466	1.7e-08	1.2e-08	1.2e-08	1.2e-08	1.7e-08	1.2e-08	1.2e-08	1.2e-08	0.0149157	1.4e-08	1.2e-08	0.995567	1.3e-08	1.7e-08	3.34e-07	0.0179327	1.3e-08	1.6e-08	1.967e-06
500.685	8	5.65157	3.18341	1.26351	0.386871	0.236276	0.323923	0.330412	0.17653	0.248432	0.263112	0.345253	0.245749	0.411684	0.311562	0.357235	1.37606	22.6687	7.06092	3.16943	1.23083	22.7175	8.8762	2.99774	1.02719	1.22809	1.366e-06	7.391e-06	0.240355	8.1513e-05	1.748e-06	1.095e-06	1.095e-06	1.095e-06	1.975e-06	1.095e-06	1.095e-06	1.095e-06	0.0916608	1.338e-06	1.095e-06	0.0619653	1.166e-06	1.311e-06	2.6685e-05	0.308023	1.215e-06	1.275e-06	0.000177125
500.702	8	5.62659	3.19804	1.50408	0.481137	0.218352	0.314209	0.371585	0.211566	0.267338	0.227145	0.323919	0.201207	0.368246	0.272837	0.32866	1.19778	23.9994	7.99729	3.60734	1.61061	24.0908	8.59331	3.7498	1.36232	1.04215	1.424e-06	3.445e-06	0.0214713	0.00177668	1.578e-06	1.095e-06	1.095e-06	1.095e-06	1.935e-06	1.095e-06	1.095e-06	1.095e-06	0.0602984	1.293e-06	1.095e-06	0.0303845	1.158e-06	1.24e-06	6.013e-06	0.0246041	1.19e-06	1.249e-06	2.1308e-05
500.651	16	5.61113	2.64653	1.00499	0.285435	0.277852	0.334209	0.311289	0.144986	0.237173	0.24156	0.29842	0.173866	0.295437	0.26085	0.326364	1.32274	20.9906	6.44858	2.31653	0.950442	21.2636	7.15413	2.47906	0.710348	1.38638	0	0	0.69234	0	0	0	0	0	0	0	0	0	0.00264381	0	0	0.000141997	0	0	3.207e-06	0.758842	0	0	6.735e-06
jGCaMP8.712	24	5.58325	4.15182	2.58881	0.960252	0.235773	0.350762	0.459342	0.279826	0.181729	0.186754	0.278508	0.350916	0.166562	0.129669	0.1549	0.833436	14.9308	5.66877	3.00466	1.95651	15.0008	9.69732	4.65622	1.90838	0.746907	0	0	0	0.628488	0	0	0	0	0	0	0	0	8.198e-06	0	0	0.000198998	0	0	0	1.19e-07	0	0	0
500.706	12	5.54532	4.10468	2.41655	0.804159	0.291135	0.409489	0.47888	0.264346	0.1949	0.236422	0.324833	0.326081	0.212305	0.160085	0.205833	1.11236	19.706	7.26613	3.20298	1.8472	21.1249	10.5452	4.81701	1.73448	0.80525	4e-09	6e-09	4.84e-07	0.107356	1e-08	3e-09	3e-09	3e-09	4e-09	3e-09	3e-09	3.83e-07	0.0025827	3e-09	3e-09	0.643768	3e-09	6e-09	1.03e-07	0.000253982	3e-09	4e-09	3e-08
500.707	20	5.48922	2.8068	1.30534	0.426306	0.156662	0.241223	0.301588	0.164303	0.133933	0.156354	0.271092	0.226163	0.212181	0.192233	0.243882	0.933344	19.6734	6.33973	3.05	1.42603	23.6725	9.02633	3.59393	1.12541	2.33537	0	0	0.00851203	1.5e-08	0	0	0	0	0	0	0	0	0.000142176	0	0	0.0777381	0	0	0	0.0141338	0	0	0
500.660	16	5.4036	4.07695	2.18097	0.760812	0.25598	0.36581	0.420597	0.233507	0.170471	0.195032	0.290292	0.366367	0.170866	0.133566	0.174489	0.976872	16.9675	5.73513	3.07821	1.55197	18.3105	8.81055	4.84828	1.5875	0.569369	0	0	1e-08	0.0331138	0	0	0	0	0	0	0	8.5e-08	0.000301148	0	0	0.646744	0	0	1.9e-08	0.00642183	0	0	1e-09
500.703	8	5.35459	3.32687	1.51714	0.493362	0.212103	0.33261	0.386164	0.204565	0.282208	0.260543	0.326052	0.247046	0.332853	0.264128	0.286523	1.191	19.3094	6.66966	2.92001	1.4128	18.5372	7.73306	3.22676	1.12701	0.941198	1.61e-06	4.514e-06	0.0231568	0.00246168	1.567e-06	1.095e-06	1.095e-06	1.095e-06	1.852e-06	1.095e-06	1.095e-06	1.095e-06	0.0463297	1.275e-06	1.095e-06	0.112158	1.198e-06	1.567e-06	4.2035e-05	0.229033	1.302e-06	1.821e-06	0.000115076
500.698	12	5.28725	3.07816	1.38921	0.449501	0.218113	0.316977	0.341982	0.175835	0.212744	0.223292	0.310712	0.269558	0.316678	0.24767	0.287273	1.25058	20.9671	7.50584	2.95152	1.3154	20.5236	7.90628	3.28586	1.02226	1.03361	4e-09	5e-08	0.0395311	3.5226e-05	4e-09	3e-09	3e-09	3e-09	4e-09	3e-09	3e-09	7e-09	0.0123098	3e-09	3e-09	0.0335542	3e-09	4e-09	1.21e-06	0.24217	3e-09	5e-09	4.94e-06
500.529	8	5.27186	2.451	1.06103	0.406122	0.187641	0.261017	0.322904	0.218604	0.133933	0.190037	0.301569	0.592727	0.250374	0.192054	0.220303	0.618728	13.0569	4.23155	1.83524	0.798702	12.6437	4.50022	1.80277	0.607815	2.35275	1.275e-06	8.24e-06	0.613872	0.000213036	1.433e-06	1.095e-06	1.095e-06	1.095e-06	1.174e-06	1.095e-06	1.095e-06	3.0104e-05	0.0204904	1.223e-06	1.095e-06	4.083e-06	1.311e-06	1.5856e-05	0.0183505	0.64892	1.453e-06	1.4718e-05	0.0482581
500.334	11	5.23951	2.05161	0.676583	0.232856	0.247944	0.304394	0.302809	0.165558	0.263089	0.23842	0.321277	0.302935	0.218613	0.197016	0.2123	0.681322	6.1858	2.19354	0.876169	0.371139	6.11899	1.91646	0.803617	0.238458	2.22975	4.1e-08	0.000621658	0.00145752	4.1e-08	2.2e-08	1.2e-08	1.2e-08	1.2e-08	2e-08	1.2e-08	1.2e-08	1.2e-08	0.0048268	1.3e-08	1.2e-08	9.23e-07	1.63e-07	0.00289182	0.414163	0.000298428	2.9e-07	0.00742654	0.130104
500.323	8	5.2075	2.92228	1.36982	0.540179	0.411311	0.463317	0.517339	0.309795	0.325968	0.332191	0.390765	0.429045	0.236013	0.211015	0.22211	0.758286	5.69987	2.63747	1.20248	0.478008	5.51083	2.78629	1.13641	0.42654	1.3315	1.302e-06	2.711e-06	0.0282237	0.00732705	1.3155e-05	1.095e-06	1.095e-06	1.095e-06	3.355e-06	1.118e-06	1.095e-06	6.54e-06	0.0209425	1.232e-06	1.095e-06	0.00134569	5.821e-06	0.000725121	0.481999	0.0664421	9.42e-06	0.000484038	0.608112
500.666	16	5.202	3.6683	2.07105	0.739792	0.198427	0.324094	0.379305	0.220698	0.113115	0.156924	0.264387	0.42295	0.129174	0.100892	0.127567	0.840111	11.4183	3.90706	2.46012	1.62939	17.227	9.23574	4.68053	1.68416	0.708992	0	0	3.25e-07	0.0154849	0	0	0	0	0	0	0	1.1739e-05	0.000107964	0	0	0.00612114	0	4e-09	5.075e-06	0.00358636	0	0	2e-09
500.391	4	5.17233	2.7924	1.51425	0.603855	0.175265	0.284662	0.393901	0.273345	0.127348	0.16192	0.270482	0.4486	0.148981	0.132453	0.158002	0.62458	10.6562	4.06236	2.15826	1.29675	11.5262	4.90193	2.47155	1.12658	2.22455	0.000657136	0.00202424	0.125481	0.10702	0.000625177	0.000553482	0.000553482	0.000553482	0.000569626	0.000553481	0.000553481	0.00138734	0.0631203	0.000573731	0.000553482	0.00102764	0.000638692	0.00286507	0.0386593	0.511232	0.000666542	0.00160731	0.028661
500.709	8	5.16098	3.10531	1.35102	0.425404	0.192804	0.306296	0.339249	0.174523	0.171108	0.221151	0.298318	0.211256	0.335767	0.264871	0.309767	1.05211	25.6945	8.45885	3.90428	1.74018	26.6609	10.5361	4.18164	1.30182	2.29403	1.338e-06	3.855e-06	0.0745214	0.00028291	1.463e-06	1.095e-06	1.095e-06	1.095e-06	1.366e-06	1.095e-06	1.095e-06	1.095e-06	0.0495774	1.293e-06	1.095e-06	0.460606	1.15e-06	1.223e-06	3.16e-06	0.0111105	1.158e-06	1.118e-06	1.1034e-05
500.656	15	5.11122	3.23209	1.62424	0.520635	0.286031	0.387949	0.437462	0.225709	0.226552	0.227002	0.319855	0.262618	0.18674	0.158082	0.193734	1.15093	17.3506	6.30133	2.97954	1.36173	16.5009	8.10368	3.7428	1.28206	0.909178	0	1e-09	0.000220848	0.000101437	0	0	0	0	0	0	0	0	0.000581196	0	0	0.116678	0	0	9.5e-08	0.132953	0	0	1.51e-07
jGCaMP8m	11	5.1052	3.02586	1.46185	0.519217	0.155182	0.252335	0.312107	0.184183	0.122462	0.167914	0.274952	0.199728	0.216223	0.163213	0.197053	0.929061	18.421	6.44393	2.98243	1.43404	23.9643	9.45688	4.33573	1.35624	1.5462	1.4e-08	3.5e-08	0.00153567	0.00111432	1.5e-08	1.2e-08	1.2e-08	1.2e-08	1.4e-08	1.2e-08	1.2e-08	1.2e-08	0.00393003	1.3e-08	1.2e-08	0.16605	1.3e-08	2.1e-08	7.5e-07	0.0531925	1.3e-08	1.3e-08	2.42e-07
500.704	12	5.08665	2.5579	0.903734	0.25236	0.358823	0.399594	0.380754	0.180979	0.316621	0.297366	0.339868	0.222995	0.459337	0.367619	0.461346	1.31892	23.0624	7.06133	2.57309	1.10438	23.1018	7.82358	2.59995	0.800301	2.26914	4e-09	5.6e-07	0.155444	1.5e-08	3.3e-08	3e-09	3e-09	3e-09	8e-09	3e-09	3e-09	3e-09	0.050868	4e-09	3e-09	0.00159679	3e-09	4e-09	5.154e-06	0.752669	3e-09	6e-09	8.3249e-05
500.676	12	5.08541	2.83251	1.37323	0.438397	0.153915	0.246779	0.318625	0.156652	0.129685	0.17448	0.273327	0.180445	0.192933	0.163871	0.21592	0.890958	16.8592	6.452	3.40358	1.72288	21.1388	9.21099	4.04412	1.24291	1.83463	6.0825e-05	0.000166351	0.240826	9.467e-06	5.321e-06	1e-08	3e-09	3e-09	7.8729e-05	7.1708e-05	3e-09	3e-09	0.000802743	3e-09	5.2e-08	0.0172982	3.64e-07	0.00010061	0.000521049	0.199367	7.26e-07	7.2722e-05	0.00063253
500.667	16	5.05849	2.75677	1.2522	0.383045	0.216453	0.295225	0.332014	0.173712	0.153052	0.17819	0.291511	0.259328	0.227475	0.198891	0.245775	1.12432	18.929	6.62599	2.96066	1.28866	21.6129	7.32082	3.3784	1.16801	1.57196	0	0	0.0589237	3.1e-08	0	0	0	0	0	0	0	0	0.000797193	0	0	0.0651382	0	0	1.05e-07	0.210356	0	0	6.2e-08
500.650	16	5.03283	2.69267	1.11811	0.333099	0.2449	0.332981	0.323639	0.160424	0.213806	0.219438	0.30614	0.233165	0.247732	0.203691	0.265188	1.14854	21.374	6.0468	2.78752	1.17809	23.9676	7.14131	3.0062	0.960574	1.36449	0	1e-09	0.420624	2e-09	0	0	0	0	0	0	0	0	0.00169211	0	0	0.00607055	0	0	3.25e-07	0.345591	0	0	8.82e-07
500.648	16	5.02162	2.68332	1.15591	0.379848	0.214741	0.338795	0.414652	0.264096	0.275622	0.391707	0.529232	0.401011	0.445241	0.362123	0.46265	1.36438	20.8894	7.22746	2.91076	1.22144	19.6558	7.64295	3.31541	1.01192	1.27377	0	0	0.299438	2.8e-08	0	0	0	0	0	0	0	0	0.0221121	0	0	1.243e-06	0	0	1.67e-07	0.209655	0	0	4.93e-07
500.313	5	5.00474	2.01905	0.655089	0.201734	0.253324	0.264173	0.281812	0.146397	0.231225	0.210161	0.295474	0.313376	0.258304	0.232746	0.270936	0.782277	7.2145	1.87696	0.667792	0.225932	7.39502	2.01382	0.625762	0.15739	1.95298	0.0209886	0.0804917	0.0137938	0.000166252	0.000157254	0.000113793	0.0206059	0.0203228	0.000140616	0.000113793	0.0049878	0.00247477	0.0287719	0.000120431	0.000113793	0.0136736	0.0225821	0.388095	0.171883	0.00160616	0.0285082	0.395771	0.0615841
500.471	4	4.99361	2.90443	1.47303	0.568096	0.179253	0.293092	0.365152	0.244136	0.139244	0.174622	0.285213	0.381154	0.164005	0.138506	0.173936	0.73187	10.8425	4.13878	2.21155	1.10858	11.046	4.68046	2.29166	0.916867	1.67619	0.000657136	0.00118733	0.117091	0.070949	0.000620731	0.000553482	0.000553482	0.000553482	0.000586208	0.000553481	0.000553481	0.000680887	0.0650749	0.000577863	0.000553482	0.0042088	0.000657136	0.00282896	0.0299575	0.868213	0.000710441	0.00206424	0.051246
500.640	56	4.98486	2.74511	1.26367	0.551652	0.335676	0.531129	0.60576	0.456703	0.449813	0.444658	0.544775	0.619525	0.403193	0.318383	0.325264	1.0092	12.3261	4.62813	1.84764	0.951525	11.8028	4.93812	1.99115	0.864836	0.711213	0	0	0.00358931	0	0	0	0	0	0	0	0	0	9.241e-06	0	0	0.765569	0	0	6e-09	0.989741	0	0	2.5e-08
500.655	14	4.97564	3.56194	1.93114	0.730066	0.246025	0.3523	0.426382	0.270823	0.163036	0.198172	0.286737	0.406171	0.168057	0.135224	0.149845	0.926629	14.3392	4.48725	2.35552	1.28795	15.0652	6.90711	3.04972	1.27633	0.392816	0	2e-09	7.807e-06	0.0252861	0	0	0	0	0	0	0	4.6e-08	0.000624016	0	0	0.0527824	0	2.5e-08	2.1412e-05	0.0867206	0	2e-09	2.786e-06
jGCaMP7s	22	4.95908	3.51414	1.93507	0.638433	0.670245	0.651626	0.658699	0.381632	0.57557	0.532291	0.567836	0.427657	0.813063	0.658991	0.961263		14.9982	6.7842	3.2692	1.40575	15.1259	7.2877	3.55632	1.27779	0.822982	0	0	1e-09	0.000487745	1.694e-06	0	0	0	2e-09	0	0	0	0.316788	0	0.118091		0	0	0	0.0169836	0	0	0
500.674	12	4.95249	2.86363	1.38921	0.464079	0.17131	0.273105	0.343414	0.230249	0.139669	0.195746	0.302889	0.263674	0.228603	0.186534	0.21638	0.960216	17.2428	5.75324	2.6931	1.39445	18.6764	6.58923	3.09416	1.11775	1.30354	3e-09	2.1e-08	0.0354453	6.9069e-05	4e-09	3e-09	3e-09	3e-09	3e-09	3e-09	3e-09	3e-09	0.00340483	3e-09	3e-09	0.565979	3e-09	8e-09	1.339e-06	0.165412	3e-09	6e-09	5.7e-06
500.701	11	4.90355	3.07893	1.53533	0.489981	0.187077	0.321023	0.362048	0.200471	0.141156	0.218724	0.32595	0.301546	0.288246	0.220433	0.24758	1.11475	15.6952	6.66481	3.05322	1.39865	15.7031	7.16619	3.2536	1.18363	1.05318	1.8e-08	7.8e-08	0.00882395	0.000353774	1.7e-08	1.2e-08	1.2e-08	1.2e-08	1.4e-08	1.2e-08	1.2e-08	2e-08	0.0118658	1.4e-08	1.2e-08	0.151058	1.3e-08	2e-08	1.302e-06	0.166267	1.5e-08	2.2e-08	7.408e-06
500.663	16	4.86435	2.90553	1.51528	0.516263	0.173778	0.283259	0.347482	0.199652	0.116939	0.156068	0.272819	0.245054	0.154086	0.123403	0.153855	0.832415	14.5053	5.35769	2.78779	1.53437	19.413	8.76385	3.93113	1.42341	1.86623	0	0	0.000827922	6.4201e-05	0	0	0	0	0	0	0	0	0.000195097	0	0	1.3604e-05	0	0	1.248e-06	0.00510059	0	0	5e-09
500.455	8	4.84642	2.38314	0.956119	0.316166	0.160971	0.231483	0.276681	0.161834	0.131172	0.18076	0.289784	0.305077	0.234988	0.215043	0.278592	0.865592	14.0712	5.17188	2.21803	0.973943	16.3291	5.72775	2.26737	0.691249	3.1176	1.494e-06	3.7335e-05	0.393269	1.2356e-05	1.347e-06	1.095e-06	1.095e-06	1.095e-06	1.207e-06	1.095e-06	1.095e-06	1.095e-06	0.0278523	1.249e-06	1.095e-06	0.0470397	1.414e-06	6.131e-06	0.00406219	0.979791	1.724e-06	1.0164e-05	0.00841251
500.378	8	4.83953	2.92987	1.37639	0.477463	0.160141	0.268081	0.332159	0.175446	0.121188	0.158923	0.275663	0.276922	0.177552	0.139321	0.160995	0.826436	11.0104	3.97038	2.07844	0.898748	11.4844	4.90756	2.26199	0.740442	1.43308	1.375e-06	3.077e-06	0.0292226	0.00212752	1.338e-06	1.095e-06	1.095e-06	1.095e-06	1.174e-06	1.095e-06	1.095e-06	1.095e-06	0.00990707	1.182e-06	1.095e-06	0.00424913	1.712e-06	1.4995e-05	0.00452464	0.929627	1.689e-06	9.54e-06	0.00688947
500.705	12	4.77235	2.73632	1.33834	0.439428	0.160032	0.255029	0.330071	0.190241	0.111416	0.160778	0.275765	0.254862	0.200139	0.164097	0.211908	0.901444	18.7752	5.79857	2.95787	1.59276	21.0303	8.59329	3.80189	1.30316	2.14018	4e-09	1.29e-07	0.151587	1.9012e-05	4e-09	3e-09	3e-09	3e-09	3e-09	3e-09	3e-09	3e-09	0.00212156	3e-09	3e-09	0.0946617	3e-09	9e-09	1.324e-06	0.00556239	3e-09	4e-09	3.9e-07
500.654	14	4.74345	2.5671	1.02767	0.28911	0.285339	0.364639	0.320564	0.153006	0.254167	0.246841	0.298623	0.187838	0.255538	0.212799	0.298366	1.22181	16.6946	6.18876	2.39599	0.844693	15.1129	6.25053	2.54799	0.687305	0.918928	0	6e-08	0.674967	3e-09	1e-09	0	0	0	0	0	0	0	0.00292184	0	0	0.0455718	0	3e-09	9.1419e-05	0.56801	0	2e-09	0.0003367
500.310	3	4.70775	2.17828	1.02887	0.422883	0.366325	0.396063	0.427271	0.241731	0.322144	0.268393	0.335094	0.483274	0.196816	0.169734	0.223597	0.621103	3.48743	1.57119	0.609778	0.262674	3.1105	1.47931	0.451683	0.205494	0.846785	0.0034957	0.0128581	0.862048	0.0202461	0.00541255	0.00277011	0.00277011	0.00277011	0.00352093	0.00277011	0.00277011	0.00364962	0.1421	0.00289467	0.00277011	0.00521264	0.0355512	0.453254	0.289409	0.0234697	0.044659	0.37762	0.166883
500.543	16	4.70578	2.72412	1.50638	0.790146	0.243407	0.359369	0.525398	0.503542	0.234836	0.294797	0.435363	0.712169	0.271821	0.231431	0.287956	0.885542	16.176	5.54808	2.996	1.60956	13.9822	5.93491	3.31575	1.63862	1.03996	0	0	0.000645534	0.0955015	0	0	0	0	0	0	0	0.00294761	0.00189785	0	0	0.263807	0	0	2.1e-08	0.00225724	0	0	2.91e-07
500.318	10	4.66248	3.21648	1.49963	0.698138	0.394181	0.457892	0.466977	0.295429	0.327667	0.280667	0.302483	0.370592	0.192082	0.136364	0.145283	0.6131	3.15193	1.56374	0.764941	0.417301	2.60822	1.39136	0.728681	0.301672	0.572283	4.44e-07	1.495e-06	0.00383687	0.0286788	1.742e-06	5.3e-08	5.2e-08	5.2e-08	3.39e-07	5.2e-08	5.2e-08	0.000980079	0.00486068	5.8e-08	5.2e-08	0.000388629	0.0122129	0.275461	0.272777	0.00236175	0.0140103	0.414883	0.0967876
500.659	16	4.65275	2.58631	1.2711	0.43002	0.173117	0.279085	0.330344	0.181993	0.125011	0.156639	0.268654	0.209868	0.156737	0.123957	0.15626	0.827079	12.1986	4.99012	2.56228	1.29221	16.5033	7.78524	3.51023	1.14773	2.08771	0	0	0.0584087	4.01e-07	0	0	0	0	0	0	0	0	0.000177253	0	0	0.00010083	0	1e-09	6.094e-06	0.161494	0	0	2.18e-07
jGCaMP7b	12	4.6439	2.97737	1.47114	0.450854	0.910956	0.795743	0.697054	0.371179	0.717259	0.58724	0.596993	0.437073	0.646107	0.500966	0.642502	1.18682	19.9639	8.22978	3.59825	1.5202	18.7012	8.41818	3.9215	1.24616	1.73891	5e-09	2.5e-08	0.00565845	4.7502e-05	0.356558	3.544e-06	3e-09	3e-09	0.00153808	2.2e-08	4e-09	7.64e-07	0.200039	4e-09	4e-09	0.151654	3e-09	3e-09	7.4e-08	0.0823241	3e-09	4e-09	2.3e-07
500.110	12	4.63421	2.25842	1.105	0.422218	0.469408	0.540584	0.534738	0.306413	0.367604	0.394133	0.394828	0.507899	0.289133	0.234636	0.267061	0.69769	4.07833	1.94479	0.971682	0.538371	3.67873	1.85622	0.928767	0.419026	1.16973	6e-09	1.099e-06	0.84043	1.0993e-05	2.054e-06	3e-09	3e-09	3e-09	2.1e-08	3e-09	3e-09	6.8e-08	0.00946712	3e-09	3e-09	7.59e-07	1.137e-06	0.00906319	0.653446	0.00448764	2.572e-06	0.0141476	0.479781
500.464	3	4.61051	2.35005	1.06176	0.347417	0.155069	0.240183	0.284697	0.153282	0.12926	0.162776	0.281251	0.209687	0.177047	0.145257	0.203055	0.881043	14.065	4.24752	2.02282	0.91821	13.2873	4.67177	2.13408	0.660399	2.73561	0.00306871	0.00696659	0.816489	0.0113247	0.00300236	0.00277011	0.00277011	0.00277011	0.00285259	0.00277011	0.00277011	0.00277011	0.109498	0.00289467	0.00277011	0.15725	0.00295885	0.00720481	0.0941756	0.869102	0.00306871	0.00571921	0.110646
500.309	8	4.60677	2.13233	0.769886	0.241452	0.39338	0.432905	0.382775	0.225174	0.31301	0.286233	0.341392	0.459494	0.277051	0.251112	0.274371	0.875256	8.38105	2.45348	0.897856	0.33096	7.43615	2.38663	0.834115	0.209017	2.20602	2.171e-06	0.000316127	0.0288195	3.377e-06	9.54e-06	1.095e-06	1.095e-06	1.095e-06	2.128e-06	1.095e-06	1.095e-06	1.988e-06	0.0340181	1.258e-06	1.095e-06	0.0866089	3.181e-06	0.00402711	0.836739	0.00289454	4.98e-06	0.00616059	0.630319
500.315	12	4.57027	2.09667	0.800594	0.260503	0.277647	0.357578	0.376768	0.216542	0.3402	0.319203	0.384263	0.308125	0.326645	0.273945	0.301889	0.903481	8.38559	2.54804	0.968199	0.430366	8.81579	2.57787	0.93167	0.288627	2.27633	5e-09	4.098e-06	0.0516605	2.2e-08	1e-08	3e-09	3e-09	3e-09	1.6e-08	3e-09	3e-09	3e-09	0.0177762	3e-09	3e-09	0.00824817	1e-08	8.2863e-05	0.984426	0.0027389	1.3e-08	0.000119706	0.787631
500.332	8	4.56191	1.73364	0.532365	0.145751	0.254505	0.275372	0.216016	0.114299	0.272861	0.235994	0.320973	0.249521	0.288272	0.293503	0.336478	0.917449	6.98851	1.77434	0.636429	0.234592	5.3597	1.70679	0.510328	0.147369	2.34768	1.443e-06	0.000769692	0.000285926	1.385e-06	1.988e-06	1.095e-06	1.095e-06	1.095e-06	1.701e-06	1.095e-06	1.095e-06	1.095e-06	0.0339027	1.311e-06	1.095e-06	0.366055	3.755e-06	0.0379827	0.093086	2.6364e-05	1.0624e-05	0.0437827	0.0136389
500.710	12	4.51544	2.83539	1.24573	0.372985	0.217275	0.328434	0.375252	0.189362	0.21593	0.234852	0.320363	0.197646	0.327254	0.254611	0.292218	1.08007	15.8639	5.18843	2.35132	1.04246	14.8229	5.29202	2.4037	0.784641	1.00912	5e-09	2.25e-07	0.363584	9.07e-07	5e-09	3e-09	3e-09	3e-09	4e-09	3e-09	3e-09	3e-09	0.0149371	3e-09	3e-09	0.21218	3e-09	1.7e-08	3.4047e-05	0.804848	4e-09	2.2e-08	0.000219868
500.711	12	4.49871	2.85825	1.31333	0.405385	0.216706	0.340308	0.388044	0.191485	0.20106	0.246128	0.334179	0.215269	0.313014	0.236092	0.266315	1.06202	15.3112	5.92678	2.43206	1.05109	13.9161	5.89003	2.48004	0.783947	0.951383	4e-09	1.19e-07	0.119025	6.89e-06	5e-09	3e-09	3e-09	3e-09	4e-09	3e-09	3e-09	3e-09	0.0128643	3e-09	3e-09	0.392963	3e-09	1.4e-08	5.4287e-05	0.84392	4e-09	2.2e-08	0.000336169
500.682	8	4.43029	2.53018	1.04182	0.35509	0.475076	0.499367	0.525124	0.272244	0.38566	0.359308	0.428048	0.281509	0.425568	0.349797	0.379969	1.20747	12.1197	4.49586	2.08159	0.830115	11.8545	5.26682	1.9497	0.656992	0.394573	2.057e-06	5.0151e-05	0.638123	3.1209e-05	5.0151e-05	1.111e-06	1.095e-06	1.095e-06	8.672e-06	1.118e-06	1.095e-06	1.266e-06	0.0956855	1.385e-06	1.095e-06	0.0851641	1.621e-06	1.3572e-05	0.00979399	0.53374	1.845e-06	8.839e-06	0.0401925
500.673	8	4.42357	2.79749	1.50252	0.531913	0.14669	0.266997	0.360337	0.203781	0.130747	0.148361	0.260933	0.274598	0.164275	0.127116	0.16402	0.804329	15.7088	5.31695	2.88668	1.67805	17.4595	8.2077	4.17004	1.36495	1.95223	1.808e-06	8.454e-06	0.0407281	0.00304004	1.329e-06	1.095e-06	1.095e-06	1.095e-06	1.166e-06	1.095e-06	1.095e-06	1.095e-06	0.00922155	1.182e-06	1.095e-06	0.0156534	1.414e-06	5.315e-06	0.000102849	0.0309906	1.338e-06	1.453e-06	1.4002e-05
500.585	4	4.41677	2.69836	1.4665	0.774268	0.456772	0.546008	0.643061	0.550574	0.289005	0.318204	0.438817	0.777623	0.239174	0.191348	0.194444	0.768843	12.7143	4.76691	2.48113	1.55971	11.7847	5.21922	2.56481	1.4401	1.37305	0.000666542	0.00124518	0.0815503	0.301411	0.00279326	0.000557478	0.000553482	0.000577863	0.000784096	0.000553481	0.000553481	0.0275495	0.0957133	0.000586209	0.000553482	0.0562142	0.000657136	0.00131449	0.0124676	0.2082	0.000680887	0.0013596	0.0219649
500.336	11	4.40888	2.18761	1.04325	0.374111	0.16994	0.257324	0.340829	0.207255	0.150503	0.192748	0.291003	0.340053	0.166782	0.127697	0.145172	0.634708	4.68548	1.90564	0.879083	0.394565	4.6753	1.82735	0.832606	0.27375	1.44888	1.9e-08	2.338e-06	0.786367	6.459e-06	1.6e-08	1.2e-08	1.2e-08	1.2e-08	1.4e-08	1.2e-08	1.2e-08	3e-08	0.00264481	1.3e-08	1.2e-08	2.885e-06	1.097e-06	0.00913011	0.561164	0.000740332	1.213e-06	0.0155934	0.574595
500.632	4	4.40545	2.30653	1.20024	0.439508	0.361543	0.508065	0.654355	0.434319	0.444715	0.427388	0.585107	0.431942	0.411828	0.350221	0.343536	1.43973	12.3925	5.11727	2.40323	1.15296	11.7846	5.29918	2.68123	0.941049	0.71152	0.000634157	0.00234999	0.344107	0.0147498	0.00118733	0.000553482	0.000553482	0.000553482	0.00176355	0.000647851	0.000625176	0.00103542	0.227994	0.000620731	0.000553482	0.00889092	0.000607569	0.000993486	0.0151505	0.791084	0.000671292	0.00118733	0.0193101
500.331	11	4.40297	1.59338	0.596014	0.262155	0.176068	0.242621	0.311256	0.327961	0.181517	0.240133	0.365571	0.642007	0.237354	0.277644	0.334434	0.774375	6.46213	1.71998	0.780952	0.340192	6.12835	1.75257	0.697357	0.275401	2.09118	9.9e-08	0.0115137	0.000137567	9.4e-08	1.6e-08	1.2e-08	1.2e-08	1.2e-08	1.7e-08	1.2e-08	1.2e-08	8.442e-06	0.00758155	1.4e-08	1.2e-08	5.8176e-05	2.29e-07	0.00963973	0.595427	0.0023323	4.02e-07	0.00947781	0.207826
500.515	4	4.39995	2.2388	1.06456	0.492319	0.18296	0.272714	0.35697	0.320511	0.146254	0.17662	0.275562	0.701335	0.17393	0.145694	0.173118	0.486006	7.51648	2.95695	1.35239	0.721627	6.89274	2.9787	1.33551	0.550511	1.46077	0.000690609	0.00335338	0.888107	0.0338265	0.000629652	0.000553482	0.000553482	0.000553482	0.000590423	0.000553481	0.000553481	0.0339897	0.0688373	0.000582022	0.000553482	0.000669101	0.00106428	0.0129536	0.503773	0.509985	0.00130564	0.0117363	0.522527
500.670	14	4.3989	2.93389	1.82545	0.623209	0.564147	0.608655	0.623548	0.344746	0.399468	0.373153	0.418499	0.412418	0.336394	0.237601	0.270723	1.14633	14.3019	6.20637	3.14388	1.36087	15.055	6.76424	3.88495	1.3431	0.493188	2e-09	9.2e-08	0.000986376	0.00431868	6.46e-07	0	0	1e-09	2e-09	0	0	2.4798e-05	0.0104467	0	0	0.012531	0	1.4e-08	1.427e-06	0.135648	0	1e-08	1.007e-06
500.324	7	4.38505	2.45227	1.32852	0.552002	0.355971	0.41754	0.439132	0.265613	0.311523	0.26668	0.295677	0.484602	0.191122	0.166409	0.161401	0.531342	2.97735	1.46826	0.68238	0.338646	2.7819	1.27732	0.7274	0.266825	0.787313	7.086e-06	2.622e-05	0.0934138	0.00790766	2.1292e-05	5.082e-06	5.082e-06	5.082e-06	9.378e-06	5.082e-06	5.082e-06	4.7156e-05	0.0172603	5.602e-06	5.082e-06	1.631e-05	0.00185239	0.334838	0.269789	0.00180695	0.00347191	0.582358	0.194172
500.421	4	4.34188	2.59944	1.28838	0.502293	0.188593	0.310789	0.398534	0.259607	0.170046	0.184613	0.306242	0.437706	0.165764	0.146812	0.192644	0.761881	10.1169	4.16981	2.15744	1.10998	11.3025	4.58187	2.22538	0.880916	1.63998	0.000638692	0.00136879	0.207499	0.0463591	0.000634157	0.000553482	0.000553482	0.000553482	0.000603239	0.000553481	0.000553481	0.000784098	0.0659277	0.000586209	0.000553482	0.00633818	0.000666542	0.00245826	0.029811	0.892709	0.000671292	0.0021187	0.0496463
500.392	4	4.32757	2.70163	1.48045	0.567842	0.190144	0.307207	0.393114	0.246588	0.139669	0.174765	0.282673	0.357887	0.163083	0.126232	0.146137	0.704306	8.79049	3.49469	1.76328	0.823026	8.45767	3.96674	2.07162	0.79787	1.76738	0.000647853	0.0012036	0.0778822	0.0885779	0.000638692	0.000553482	0.000553482	0.000553482	0.000577862	0.000553481	0.000553481	0.000553482	0.0642312	0.000569627	0.000553482	0.00272616	0.000812079	0.00456388	0.110876	0.783619	0.000846878	0.00311024	0.0688522
500.669	8	4.30886	2.47632	1.69748	0.622704	0.447298	0.575586	0.61194	0.464128	0.325968	0.320059	0.393203	0.423915	0.368312	0.266758	0.292534	0.672045	9.31449	3.61958	1.98655	1.16151	9.8469	3.22281	2.79597	0.838881	0.327937	0.000161384	0.00169572	0.0642429	0.0226639	0.000194303	2.8863e-05	1.095e-06	4.6194e-05	6.625e-06	6.561e-06	1.095e-06	0.00124695	0.0631627	1.266e-06	1.095e-06	0.0274152	1.2991e-05	0.00173577	0.075192	0.797389	1.267e-05	0.00429702	0.0524418
500.106	8	4.2264	2.4845	1.25819	0.488186	0.379264	0.486788	0.530677	0.323144	0.38481	0.392135	0.364758	0.31926	0.266788	0.210992	0.244728	0.719944	4.25025	1.58574	0.832547	0.373892	3.60152	1.62531	0.787052	0.260614	0.975279	4.82e-06	7.2277e-05	0.407847	0.00147975	8.084e-06	1.095e-06	1.095e-06	1.095e-06	4.514e-06	1.166e-06	1.095e-06	1.174e-06	0.0217939	1.223e-06	1.095e-06	9.1112e-05	0.000178095	0.146108	0.390241	0.00315002	0.000190125	0.101653	0.319201
500.473	4	4.20658	2.4519	1.28906	0.517505	0.185264	0.301723	0.387934	0.27142	0.127561	0.168485	0.285924	0.41788	0.162161	0.133116	0.164821	0.714846	9.11868	3.31915	1.77271	0.888766	8.20521	3.40493	1.74504	0.764236	1.72065	0.000634157	0.00158606	0.247021	0.051478	0.000629652	0.000553482	0.000553482	0.000553482	0.000569626	0.000553481	0.000553481	0.00252216	0.0653581	0.000573731	0.000553482	0.0022289	0.000735976	0.00521233	0.0871346	0.872797	0.00085281	0.00450872	0.157996
500.638	4	4.20323	2.47497	1.28318	0.570444	0.217687	0.383162	0.513533	0.401729	0.264789	0.329907	0.447046	0.563998	0.278251	0.21826	0.286166	1.35508	12.609	5.6054	2.80166	1.48817	12.0225	5.40471	2.89892	1.20431	0.814845	0.000690609	0.00143475	0.189881	0.10327	0.000695518	0.000553482	0.000553482	0.000553482	0.00071548	0.000553481	0.000553481	0.00312987	0.118503	0.000586209	0.000553482	0.0813949	0.00060324	0.000846878	0.00653088	0.227766	0.000629652	0.0012036	0.014436
500.578	4	4.18954	2.30682	1.3426	0.61625	0.475018	0.546597	0.677005	0.519452	0.352946	0.385712	0.450703	0.505213	0.228026	0.192521	0.230131	0.940532	12.9706	5.00469	2.6174	1.26143	11.7259	4.69255	2.79663	1.28395	1.56597	0.000695518	0.00249002	0.16794	0.142598	0.00329102	0.000561501	0.000553482	0.000557478	0.000927069	0.000561499	0.000565549	0.00163968	0.0996461	0.000590425	0.000553482	0.610451	0.000625177	0.00145412	0.0127433	0.580864	0.000680887	0.00205083	0.0119977
500.453	4	4.18924	2.24499	1.07366	0.408981	0.15573	0.262854	0.326099	0.221177	0.120763	0.171625	0.285822	0.34811	0.213134	0.141516	0.166144	0.720664	10.7098	3.40454	1.77202	0.875829	10.0329	3.97109	1.79279	0.728451	2.12504	0.000690609	0.00288328	0.758388	0.00828336	0.000611927	0.000553482	0.000553482	0.000553482	0.000569626	0.000553481	0.000553481	0.000557478	0.0795284	0.000582022	0.000553482	0.0033229	0.000695518	0.00408869	0.123105	0.779149	0.00077861	0.00384453	0.198547
500.465	4	4.18313	2.18512	0.976905	0.333891	0.170788	0.264954	0.308167	0.178657	0.143068	0.174194	0.257276	0.249973	0.179012	0.150315	0.189881	0.764493	12.0182	3.83339	1.79445	0.857356	11.3426	3.89817	1.87313	0.603966	2.81273	0.000643257	0.00293856	0.849923	0.00262087	0.000620731	0.000553482	0.000553482	0.000553482	0.000577862	0.000553481	0.000553481	0.000553482	0.0697304	0.000582022	0.000553482	0.0147422	0.000620731	0.0029948	0.112624	0.727576	0.000666542	0.00307132	0.16379
500.472	4	4.17031	2.59562	1.3964	0.529403	0.173009	0.291158	0.387268	0.24201	0.124586	0.172481	0.283587	0.435684	0.152673	0.133721	0.170247	0.751713	7.51737	3.40158	1.80298	0.933934	7.3347	4.087	1.87752	0.682406	1.42335	0.000695518	0.00155467	0.146875	0.056056	0.000620731	0.000553482	0.000553482	0.000553482	0.000569626	0.000553481	0.000553481	0.000720555	0.0636737	0.000573731	0.000553482	0.00496733	0.000927071	0.00493761	0.125003	0.866686	0.00100729	0.00277556	0.121696
500.466	4	4.16213	2.40115	1.33861	0.527514	0.180815	0.28603	0.40053	0.261983	0.120126	0.168913	0.297302	0.379494	0.15561	0.135679	0.158531	0.74701	8.24961	3.2352	1.5533	0.844381	8.07814	3.51638	1.69517	0.709363	1.6272	0.000638692	0.00160731	0.148504	0.0645303	0.000620731	0.000553482	0.000553482	0.000553482	0.00057373	0.000553481	0.000553481	0.000741184	0.0645114	0.000573731	0.000553482	0.0109433	0.000800777	0.00594291	0.210311	0.786603	0.000907964	0.0053388	0.214582
500.689	12	4.09267	2.20546	1.13075	0.372625	0.162362	0.266512	0.337521	0.189787	0.115877	0.176763	0.282876	0.270071	0.198989	0.171787	0.195627	1.0032	15.1955	5.05506	2.58895	1.26771	16.1513	6.38386	2.76126	1.01587	1.79527	8e-09	3.25e-06	0.917819	1.069e-06	3e-09	3e-09	3e-09	3e-09	3e-09	3e-09	3e-09	1.27e-07	0.00243465	3e-09	3e-09	0.507393	3e-09	2.4e-08	1.5784e-05	0.331536	4e-09	1.8e-08	7.5493e-05
500.661	14	4.0917	1.87633	0.801488	0.227545	0.492856	0.540187	0.465919	0.204241	0.420285	0.368871	0.384669	0.254953	0.561329	0.406052	0.496561	1.01303	11.4644	4.14549	1.71775	0.620569	10.8752	3.65355	1.65114	0.488052	0.418534	1e-09	1.1777e-05	0.0202548	1e-09	1.08e-07	0	0	0	8e-09	0	0	2e-09	0.0821017	0	0	0.608369	1e-09	1.23e-07	0.0359282	0.0769503	1e-09	4.86e-07	0.060098
500.692	11	4.08787	2.99594	1.65472	0.634443	0.162155	0.286508	0.374234	0.247563	0.109292	0.14308	0.265809	0.368842	0.13537	0.11273	0.132664	0.743989	12.4647	4.4278	2.50388	1.86645	15.1577	8.33071	4.18253	1.5925	1.48144	2.2e-08	1.22e-07	0.00130149	0.0108438	1.5e-08	1.2e-08	1.2e-08	1.2e-08	1.2e-08	1.2e-08	1.2e-08	1.41e-07	0.00160787	1.2e-08	1.2e-08	6.3489e-05	1.7e-08	2.73e-07	3.472e-05	0.000909669	1.6e-08	1.7e-08	2.58e-07
500.322	5	4.0576	2.75993	1.65161	0.692578	0.444547	0.542884	0.626709	0.415611	0.321294	0.359451	0.411692	0.415858	0.212463	0.263432	0.240748	0.654345	2.06267	1.17838	0.742797	0.447545	1.78205	1.09024	0.746132	0.311728	0.772846	0.000145629	0.000240881	0.0236305	0.173522	0.0007711	0.000114603	0.000113793	0.000113793	0.000841779	0.000117067	0.000113793	0.000132933	0.0658794	0.000124763	0.000113793	0.000340838	0.0259705	0.527161	0.444753	0.029143	0.042118	0.611848	0.230281
500.570	3	4.04714	2.38379	1.34989	0.758743	0.379233	0.510676	0.62869	0.638562	0.322994	0.323484	0.419616	0.766518	0.204071	0.18165	0.193384	0.71851	11.3942	5.26941	2.7296	1.63008	10.5531	5.73738	3.15396	1.67339	1.67518	0.00337197	0.00785876	0.207232	0.368	0.00564111	0.00277011	0.00277011	0.00309113	0.00397609	0.00277011	0.00277011	0.052855	0.124146	0.00289467	0.00277011	0.0168521	0.00298053	0.00512081	0.015503	0.275357	0.00322877	0.00512081	0.0188411
500.628	4	4.0229	2.56819	1.34608	0.580673	0.703994	0.888613	0.975844	0.758955	0.765055	0.714408	0.759435	0.719321	0.701102	0.453989	0.48134	0.992197	6.38201	3.2838	1.82221	0.991887	6.29882	4.04026	2.19042	0.933963	0.34446	0.000800777	0.0036137	0.333329	0.089673	0.056306	0.290648	0.646255	0.0190111	0.143658	0.0143198	0.0690002	0.107443	0.434214	0.000746426	0.00140613	0.971594	0.00109389	0.00777601	0.125003	0.93118	0.00125366	0.00318944	0.116639
500.314	8	3.98335	2.40711	1.2839	0.553434	0.200974	0.340395	0.460491	0.341077	0.226127	0.255262	0.365571	0.474402	0.168996	0.162248	0.165045	0.655913	4.3299	2.04982	1.05194	0.485451	3.78152	1.90734	0.963282	0.392134	1.31749	1.736e-06	1.6559e-05	0.171576	0.00663832	1.494e-06	1.095e-06	1.095e-06	1.095e-06	1.621e-06	1.095e-06	1.095e-06	4.544e-06	0.00994645	1.207e-06	1.095e-06	1.0102e-05	5.5066e-05	0.0115981	0.949234	0.0288195	9.9427e-05	0.0301475	0.79422
500.335	12	3.95202	1.76409	0.75143	0.245751	0.16945	0.230044	0.295544	0.166578	0.195537	0.21116	0.321988	0.306797	0.218211	0.199568	0.207785	0.730588	8.42704	2.59984	1.19283	0.450539	8.52618	2.46146	1.03885	0.296291	2.92705	6e-09	5.3265e-05	0.01711	1.8e-08	3e-09	3e-09	3e-09	3e-09	4e-09	3e-09	3e-09	3e-09	0.00305538	3e-09	3e-09	4.7156e-05	7e-09	1.9592e-05	0.499408	0.00936302	8e-09	3.7884e-05	0.655056
500.599	4	3.9007	1.86924	0.912783	0.683653	0.165214	0.238876	0.339855	0.947385	0.114602	0.150216	0.360796	1.14087	0.243367	0.203865	0.23978	0.659558	11.2617	3.80885	2.02256	1.48186	12.2589	4.22511	1.90882	1.42831	1.52906	0.000741184	0.0105626	0.472127	0.187272	0.000616314	0.000553482	0.000553482	0.628244	0.000590423	0.000553481	0.000553481	0.112405	0.0964898	0.000594668	0.000553482	0.0422443	0.000652479	0.00311024	0.0871346	0.215299	0.000676074	0.0029572	0.110876
500.380	4	3.89231	2.44706	1.28937	0.47442	0.169399	0.29294	0.354494	0.22325	0.138607	0.163204	0.268044	0.430313	0.168424	0.131973	0.15687	0.70259	8.06797	3.64137	1.79164	0.909772	7.49539	4.30861	1.99069	0.823202	2.26987	0.000762361	0.00244252	0.341146	0.0237058	0.000620731	0.000553482	0.000553482	0.000553482	0.000569626	0.000553481	0.000553481	0.000652479	0.0650749	0.000573731	0.000553482	0.00484618	0.000835127	0.00394056	0.102452	0.881978	0.000973113	0.0029572	0.118917
500.316	12	3.8499	1.72114	0.652418	0.211305	0.227272	0.30837	0.382733	0.225628	0.24652	0.254406	0.381825	0.314885	0.266659	0.228382	0.246516	0.769384	7.30853	2.29066	1.00916	0.401561	6.24604	2.47022	0.876788	0.319722	2.70188	9e-09	0.000341963	0.000324854	8e-09	5e-09	3e-09	3e-09	3e-09	6e-09	3e-09	3e-09	3e-09	0.00616703	3e-09	3e-09	5.346e-06	2.1e-08	0.000273435	0.884261	0.00115427	4.1e-08	0.00110545	0.56905
500.699	12	3.78709	2.89541	1.43796	0.467149	0.206739	0.343993	0.404746	0.21349	0.18088	0.201026	0.290191	0.280694	0.189641	0.154349	0.176543	0.984934	13.6416	6.16428	2.8664	1.46631	13.8626	7.58888	3.53682	1.16726	1.30854	8e-09	2.3e-07	0.0349608	9.8777e-05	4e-09	3e-09	3e-09	3e-09	4e-09	3e-09	3e-09	2.7723e-05	0.00203586	3e-09	3e-09	0.707012	3e-09	9e-09	1.702e-06	0.0594838	4e-09	5e-09	1.965e-06
500.713	8	3.74324	2.03903	0.9441	0.281893	0.287775	0.361279	0.372718	0.187528	0.249281	0.231998	0.319042	0.224474	0.247586	0.208673	0.259156	1.19103	13.5387	5.04837	2.18216	0.892703	12.9091	5.73249	1.98025	0.620922	1.64642	1.621e-06	3.8461e-05	0.688792	8.084e-06	2.917e-06	1.095e-06	1.095e-06	1.095e-06	1.644e-06	1.095e-06	1.095e-06	1.095e-06	0.0243572	1.232e-06	1.095e-06	0.00201031	1.258e-06	4.426e-06	0.00203197	0.837809	1.385e-06	3.906e-06	0.010475
500.588	40	3.7021	1.98577	0.925085	0.386685	0.17951	0.28622	0.356657	0.255633	0.227826	0.253692	0.276375	0.495707	0.226685	0.174755	0.177142	0.995273	10.7417	3.40548	1.60875	0.798898	11.639	4.16678	1.6442	0.698404	2.149	0	0	0.0687762	0	0	0	0	0	0	0	0	0	2.36e-07	0	0	0.65222	0	0	0.000279651	0.266281	0	0	0.000425175
500.308	8	3.69831	2.14488	0.970634	0.480471	0.290036	0.401662	0.509997	0.412161	0.308549	0.298222	0.38406	0.469362	0.25565	0.21059	0.208186	0.631785	6.03787	2.38788	1.11298	0.624729	5.47178	2.02695	0.954752	0.525269	1.66727	1.922e-06	0.000110648	0.955777	0.00140468	3.139e-06	1.095e-06	1.095e-06	1.111e-06	2.621e-06	1.126e-06	1.095e-06	3.057e-06	0.0193974	1.223e-06	1.095e-06	1.5615e-05	2.0166e-05	0.0134317	0.931804	0.0838752	4.304e-05	0.0171669	0.702962
500.328	4	3.69814	1.6273	0.607786	0.18971	0.36646	0.392195	0.361762	0.188116	0.274136	0.242988	0.316401	0.30719	0.257725	0.216255	0.261451	0.829923	5.06567	1.80678	0.745566	0.256286	5.04431	1.43393	0.67027	0.163247	2.38152	0.000730802	0.019715	0.0290877	0.000695518	0.00122839	0.000553482	0.000553482	0.000553482	0.00071548	0.000553481	0.000553481	0.000553482	0.111346	0.000590425	0.000553482	0.0528878	0.00199797	0.180864	0.40784	0.00508857	0.00229009	0.305057	0.232287
500.469	4	3.68333	2.25619	1.18948	0.472675	0.170102	0.282345	0.373584	0.243937	0.123737	0.17919	0.319042	0.359758	0.160853	0.12026	0.141882	0.706167	6.16159	2.59819	1.48257	0.731481	5.29748	2.70734	1.68928	0.515378	1.24397	0.000720555	0.00203749	0.295997	0.0295199	0.000616314	0.000553482	0.000553482	0.000553482	0.00057373	0.000553481	0.000553481	0.000553482	0.0685417	0.000573731	0.000553482	0.0026792	0.00118733	0.0161515	0.300504	0.574234	0.00155467	0.013311	0.254224
500.463	4	3.66474	2.34483	1.43401	0.684189	0.198977	0.327042	0.453883	0.361312	0.174932	0.187753	0.328693	0.455179	0.174612	0.14609	0.157251	0.670956	5.64353	2.65749	1.58164	0.804149	5.39048	2.76464	1.56415	0.765982	1.18242	0.000720555	0.00249002	0.0988307	0.184689	0.000647853	0.000553482	0.000553482	0.000553482	0.000620729	0.000553481	0.000553481	0.00158606	0.0718515	0.000582022	0.000553482	0.00203984	0.00139671	0.0172102	0.252611	0.688604	0.00182266	0.0186189	0.317107
500.395	4	3.61448	2.62039	1.63849	0.791247	0.161038	0.301878	0.409058	0.340578	0.11439	0.152072	0.26652	0.589257	0.14923	0.112608	0.140791	0.522849	5.5535	2.86715	1.67851	0.985203	5.68594	3.56712	2.01958	0.927077	1.42696	0.000823528	0.00190847	0.0368699	0.360175	0.000620731	0.000553482	0.000553482	0.000553482	0.000569626	0.000553481	0.000553481	0.0112911	0.0572907	0.000569627	0.000553482	0.00101803	0.00199797	0.0163239	0.166152	0.976003	0.00220287	0.00782096	0.124526
500.457	4	3.60587	2.16658	1.12689	0.438497	0.170298	0.286833	0.375656	0.262995	0.122675	0.163633	0.264082	0.357042	0.140787	0.114639	0.120421	0.670467	6.64067	2.9739	1.55069	0.880883	6.63404	3.50526	1.73357	0.6671	1.95718	0.000835127	0.00450872	0.631001	0.0166735	0.000625177	0.000553482	0.000553482	0.000553482	0.00057373	0.000553481	0.000553481	0.000557478	0.0570367	0.000569627	0.000553482	0.00230892	0.00114753	0.0121303	0.311507	0.831713	0.00136879	0.00660794	0.200588
500.397	4	3.57453	2.14511	1.09933	0.432324	0.163535	0.27658	0.371622	0.247614	0.109292	0.167201	0.273733	0.333202	0.169301	0.118956	0.15544	0.635623	7.15334	3.56449	1.77062	0.901749	6.99524	3.67907	1.77314	0.719489	2.20078	0.000767742	0.00325004	0.537785	0.0145139	0.000611927	0.000553482	0.000553482	0.000553482	0.00057373	0.000553481	0.000553481	0.000594668	0.0639519	0.000573731	0.000553482	0.00261015	0.000914292	0.0045917	0.109578	0.88351	0.000940016	0.00339554	0.149597
500.652	16	3.5592	2.22062	1.18135	0.463561	0.156692	0.27508	0.378018	0.275171	0.116727	0.158066	0.281352	0.413353	0.143355	0.108377	0.140726	0.797262	10.018	3.87127	2.18364	1.18412	12.2046	4.95663	2.43926	1.01712	1.42371	0	3.17e-07	0.600362	1.388e-06	0	0	0	0	0	0	0	3e-09	0.000155438	0	0	2.114e-06	0	1.6e-08	0.00025659	0.457672	0	1e-09	3.8656e-05
500.49	6	3.55657	2.30926	1.22673	0.502574	0.614859	0.665566	0.654536	0.402474	0.531385	0.488046	0.55788	0.396514	0.349215	0.311728	0.322866	0.774437	2.44651	1.15545	0.652332	0.280543	2.39637	1.16445	0.592238	0.230631	0.578475	4.3297e-05	0.000333995	0.333106	0.00742199	0.00183493	3.7756e-05	2.3866e-05	2.3866e-05	0.000457807	3.2893e-05	2.4719e-05	2.6699e-05	0.0956795	2.7841e-05	2.3866e-05	0.00199751	0.00800242	0.621985	0.130846	0.00111507	0.00920128	0.607521	0.073051
500.549	8	3.55379	2.07486	1.22526	0.628337	0.170506	0.327172	0.484261	0.443169	0.156451	0.227573	0.334382	0.744036	0.195382	0.153909	0.163478	0.55204	8.87033	4.08064	2.03549	1.32883	8.14617	3.76521	2.2152	1.19594	1.60173	2.711e-06	9.8867e-05	0.246999	0.043072	1.385e-06	1.095e-06	1.095e-06	1.588e-06	1.284e-06	1.095e-06	1.095e-06	0.00861834	0.0121493	1.215e-06	1.095e-06	1.731e-06	2.354e-06	5.1339e-05	0.0112857	0.291435	2.803e-06	0.000116371	0.016725
500.475	4	3.53066	1.6923	0.792289	0.343979	0.191031	0.274328	0.351115	0.312486	0.15029	0.189038	0.321379	0.541577	0.215587	0.190992	0.245818	0.727973	7.83297	3.05762	1.52039	0.86742	8.3238	2.77785	1.57037	0.648313	2.67716	0.00109389	0.0538469	0.153473	0.00350308	0.000638692	0.000553482	0.000553482	0.000553482	0.000594667	0.000553481	0.000553481	0.00220287	0.0889483	0.000586209	0.000553482	0.00380575	0.00163968	0.0101572	0.285365	0.701509	0.0013234	0.0157276	0.352083
500.468	4	3.52798	2.09271	1.20147	0.49515	0.177385	0.308859	0.393052	0.276553	0.143068	0.155354	0.269365	0.587627	0.127243	0.110274	0.134719	0.659582	6.85234	2.76163	1.5359	0.815195	6.60774	3.17513	1.50606	0.7796	1.50319	0.000767742	0.00416463	0.396935	0.0382956	0.000625177	0.000553482	0.000553482	0.000553482	0.000577862	0.000553481	0.000553481	0.00221719	0.0528606	0.000569627	0.000553482	0.00241264	0.00106428	0.0154779	0.369418	0.740731	0.00115539	0.0116718	0.39155
500.680	12	3.5024	1.788	0.765646	0.262625	0.153357	0.22274	0.26905	0.156601	0.111628	0.161634	0.272717	0.233587	0.203655	0.166861	0.204763	0.778382	11.7279	4.64286	2.09662	0.932728	13.8755	5.14563	2.07055	0.631497	2.2274	7e-09	5.276e-05	0.0163972	1.8e-08	3e-09	3e-09	3e-09	3e-09	3e-09	3e-09	3e-09	3e-09	0.00226895	3e-09	3e-09	0.000252953	4e-09	6.1e-08	0.000906677	0.789348	4e-09	3.8e-08	0.002709
500.448	4	3.4887	2.1672	1.25268	0.531235	0.165019	0.284806	0.395582	0.279642	0.139032	0.165631	0.264184	0.319985	0.146106	0.124616	0.15708	0.783652	5.61146	2.56487	1.23936	0.691333	4.95432	2.52513	1.25631	0.601923	1.23346	0.000795181	0.00320952	0.289763	0.0591184	0.000620731	0.000553482	0.000553482	0.000553482	0.000577862	0.000553481	0.000553481	0.000553482	0.0604124	0.000573731	0.000553482	0.0145277	0.00170622	0.0224179	0.647649	0.55847	0.00292003	0.0278238	0.67437
500.577	4	3.45579	1.77499	0.938774	0.483896	0.583408	0.610787	0.709845	0.543173	0.379712	0.365874	0.450093	0.615179	0.278563	0.227962	0.260454	0.857213	10.7252	4.16047	1.97693	1.10067	8.99717	3.83363	2.1309	0.954632	1.75109	0.000806409	0.0133835	0.914227	0.0304008	0.00872027	0.000616314	0.000553482	0.000590425	0.00110897	0.000569626	0.000553481	0.0029948	0.135415	0.000590425	0.000553482	0.302649	0.00070046	0.00307132	0.0756187	0.80457	0.000800777	0.00325004	0.124526
500.377	7	3.45352	2.07425	1.17022	0.533744	0.154091	0.280909	0.384431	0.355697	0.11524	0.162776	0.289378	0.543991	0.163684	0.135086	0.160306	0.518585	5.8302	3.11616	1.73859	0.887785	6.20061	3.30154	1.50203	0.735267	1.82644	1.1107e-05	0.000589065	0.742311	0.00724694	6.004e-06	5.082e-06	5.082e-06	5.082e-06	5.336e-06	5.082e-06	5.082e-06	0.000121169	0.0146373	5.411e-06	5.082e-06	1.0242e-05	2.1292e-05	0.00109369	0.120033	0.793765	2.7082e-05	0.000699605	0.183818
500.451	4	3.41987	1.83387	0.854655	0.303453	0.158151	0.253319	0.327021	0.189638	0.124587	0.136087	0.257479	0.269921	0.131155	0.12507	0.146954	0.768104	7.69405	2.9428	1.47103	0.69854	7.72344	3.458	1.41406	0.539333	2.87961	0.000940016	0.023467	0.263224	0.00161804	0.000620731	0.000553482	0.000553482	0.000553482	0.000569626	0.000553481	0.000553481	0.000553482	0.0552851	0.000569627	0.000553482	0.0148505	0.001057	0.0148292	0.365292	0.502536	0.00129684	0.0111666	0.476923
500.614	4	3.40471	2.11705	1.27415	0.536219	0.172433	0.295962	0.439163	0.318157	0.119488	0.173195	0.282267	0.534455	0.1762	0.128384	0.143859	0.747055	9.86154	4.20378	2.28017	1.20218	10.0522	4.79435	2.53241	1.08075	1.59352	0.001057	0.0085724	0.429045	0.0650933	0.000625177	0.000553482	0.000553482	0.000553482	0.000569626	0.000553481	0.000553481	0.00174041	0.0670791	0.000573731	0.000553482	0.00424408	0.000735976	0.00274048	0.0325444	0.595574	0.000840983	0.00202424	0.0282398
500.343	6	3.39368	1.99405	1.41564	0.726215	0.499939	0.511486	0.623611	0.438139	0.324481	0.280381	0.362117	0.469061	0.165988	0.151465	0.12389	0.552839	1.89599	0.992482	0.629427	0.395122	1.76142	0.832645	0.588603	0.332401	0.697938	4.5412e-05	0.000855603	0.0495935	0.175711	0.00129528	2.3866e-05	2.3866e-05	2.3866e-05	7.222e-05	2.3866e-05	2.3866e-05	0.0085433	0.0169066	2.5601e-05	2.3866e-05	0.000115017	0.0966853	0.991791	0.119548	0.0107516	0.0837733	0.528209	0.07407
500.716	12	3.3873	2.25953	1.34997	0.537604	0.357065	0.453	0.503361	0.339788	0.300689	0.288231	0.362929	0.380068	0.303643	0.223799	0.239706	0.925479	11.0142	5.0424	2.61911	1.32276	10.2768	4.99365	2.78515	1.18107	0.838102	1.2e-08	4.51e-07	0.034387	0.000928645	3.8e-08	3e-09	3e-09	3e-09	7e-09	3e-09	3e-09	8.04e-07	0.0122323	3e-09	3e-09	0.512269	5e-09	2.5e-08	6.203e-06	0.274565	6e-09	3.8e-08	3.9761e-05
500.708	8	3.37861	1.68622	0.754533	0.231883	0.360276	0.390267	0.424642	0.218687	0.330216	0.294654	0.335703	0.235579	0.33632	0.268938	0.309181	1.08863	16.3942	5.41902	2.32709	0.999743	14.9068	5.44234	2.14499	0.710678	1.60695	2.766e-06	0.00171965	0.0225826	2.621e-06	4.726e-06	1.095e-06	1.095e-06	1.095e-06	2.216e-06	1.095e-06	1.095e-06	1.174e-06	0.0521783	1.266e-06	1.095e-06	0.133869	1.232e-06	2.86e-06	0.00100354	0.971056	1.366e-06	5.111e-06	0.00861834
500.575	3	3.34386	1.60962	0.903321	0.627503	0.504472	0.567223	0.665394	0.663609	0.335314	0.329193	0.402956	0.581652	0.255393	0.196284	0.179546	0.733225	9.307	3.69209	1.67826	1.16874	9.55557	3.22641	1.79053	1.20181	1.17908	0.00372887	0.0759527	0.680753	0.187749	0.0164854	0.00281108	0.00277011	0.0075506	0.00374222	0.00277011	0.00277011	0.00644531	0.156006	0.00289467	0.00277011	0.0131897	0.00332361	0.0187279	0.243193	0.800853	0.00357191	0.0266659	0.296613
500.312	4	3.33264	1.50839	0.677268	0.306858	0.238889	0.361059	0.462393	0.440885	0.256079	0.351601	0.41921	0.593904	0.237309	0.258217	0.274767	0.566648	3.45701	1.33163	0.612581	0.335774	3.40053	1.45885	0.509641	0.237192	1.81255	0.00085281	0.037222	0.0474339	0.00166159	0.000725662	0.000553482	0.000553482	0.000553482	0.000943276	0.000557477	0.000553481	0.00253837	0.109181	0.00059894	0.000553482	0.000729834	0.0109214	0.663067	0.129848	0.0146708	0.00907422	0.509985	0.0756187
500.548	4	3.32721	2.1285	1.14758	0.555951	0.140893	0.276463	0.389105	0.348722	0.108017	0.208448	0.284908	0.507989	0.185287	0.132127	0.180095	0.734001	10.5326	3.8913	2.21598	1.29142	8.81588	4.59183	2.56238	1.1057	1.50135	0.000800777	0.00375064	0.468548	0.084305	0.00060324	0.000553482	0.000553482	0.000553482	0.00057373	0.000553481	0.000553481	0.00550079	0.0709361	0.000577863	0.000553482	0.0494205	0.000676074	0.00250605	0.0281005	0.379858	0.000735976	0.00176356	0.0225325
500.584	8	3.3204	1.81667	1.06378	0.607589	0.487657	0.574755	0.694867	0.575678	0.322994	0.375008	0.454055	0.58817	0.243375	0.201084	0.229293	0.705075	9.18003	3.67478	1.97165	1.09986	9.01139	3.80217	1.99518	1.04171	1.3871	2.402e-06	0.000202917	0.402439	0.0252225	3.6457e-05	1.182e-06	1.095e-06	1.535e-06	2.693e-06	1.15e-06	1.103e-06	1.5856e-05	0.019901	1.223e-06	1.095e-06	0.00765565	6.456e-06	0.000321161	0.0252225	0.777374	6.931e-06	0.00029205	0.0401925
500.470	4	3.31726	2.1087	1.17619	0.471417	0.152499	0.280431	0.390032	0.258442	0.09867	0.165345	0.282978	0.379193	0.163291	0.12532	0.137831	0.714532	5.46983	3.1281	1.61429	0.922813	5.47477	3.10019	1.7633	0.720773	1.46583	0.000817785	0.0036362	0.32563	0.0317644	0.000611927	0.000553482	0.000553482	0.000553482	0.00057373	0.000553481	0.000553481	0.000594668	0.0653581	0.000569627	0.000553482	0.025775	0.0017988	0.00768682	0.197871	0.900386	0.00175195	0.00872027	0.151249
500.386	8	3.31429	1.992	1.16365	0.477674	0.156427	0.290036	0.397878	0.284365	0.105043	0.158066	0.277594	0.393014	0.156009	0.124262	0.14117	0.649409	5.62199	2.92679	1.45407	0.864768	5.68047	3.5485	1.68172	0.747009	1.67782	2.518e-06	0.000102849	0.392511	0.00200408	1.329e-06	1.095e-06	1.095e-06	1.095e-06	1.166e-06	1.095e-06	1.095e-06	4.064e-06	0.0089307	1.166e-06	1.095e-06	5.3456e-05	6.668e-06	0.000366117	0.135763	0.751264	9.785e-06	0.000155293	0.110836
500.325	8	3.29651	1.46224	0.624507	0.266926	0.244469	0.305546	0.339446	0.325219	0.249069	0.258259	0.405495	0.747507	0.20961	0.243661	0.26061	0.68852	4.11203	1.44141	0.586478	0.2907	3.8575	1.34841	0.45789	0.214793	1.80482	3.932e-06	0.0136389	0.00152224	5.145e-06	2.386e-06	1.095e-06	1.095e-06	1.095e-06	1.821e-06	1.095e-06	1.095e-06	0.00884639	0.0129244	1.249e-06	1.095e-06	1.0823e-05	6.3301e-05	0.207046	0.0337569	0.000445846	0.00012795	0.350053	0.00650239
500.94	9	3.29406	2.30192	1.44092	0.643341	0.555222	0.596894	0.668868	0.43501	0.441953	0.389994	0.444811	0.42986	0.257858	0.243573	0.239797	0.628048	2.85385	1.44324	0.84111	0.40546	2.64735	1.44668	0.802358	0.320314	0.719453	6.95e-07	4.632e-06	0.019973	0.0354088	6.4676e-05	2.59e-07	2.38e-07	2.38e-07	3.081e-06	2.57e-07	2.38e-07	5.58e-07	0.0149031	2.76e-07	2.38e-07	1.061e-06	0.000583874	0.123599	0.602652	0.0128884	0.000503302	0.0931169	0.771099
500.387	4	3.29219	1.993	1.07956	0.484073	0.155263	0.278204	0.382051	0.309393	0.101007	0.15721	0.279422	0.450019	0.171763	0.117358	0.139713	0.547248	6.04392	2.67034	1.44246	0.813954	5.35162	2.8225	1.35711	0.625442	1.62264	0.0011633	0.0117363	0.886574	0.0232303	0.000611927	0.000553482	0.000553482	0.000553482	0.000569626	0.000553481	0.000553481	0.000817785	0.0650749	0.000569627	0.000553482	0.0008033	0.00203749	0.0232303	0.462615	0.658848	0.00263766	0.0166735	0.563701
500.616	4	3.29061	1.89528	1.07134	0.469131	0.157797	0.273002	0.389393	0.308313	0.110779	0.171482	0.267638	0.740445	0.172148	0.136847	0.193323	0.612505	11.0323	4.45093	2.51496	1.43817	11.6928	5.7659	3.20895	1.30375	1.62887	0.00085281	0.00755475	0.708716	0.0246824	0.000611927	0.000553482	0.000553482	0.000553482	0.000569626	0.000553481	0.000553481	0.0167619	0.0673696	0.000573731	0.000553482	0.000971242	0.000652479	0.0017988	0.00928218	0.227766	0.000657136	0.000953128	0.00814213
500.664	16	3.2857	2.00449	1.18024	0.420943	0.155708	0.272711	0.370801	0.210264	0.10653	0.141796	0.258799	0.261471	0.135527	0.10932	0.136446	0.762902	12.1524	3.86971	2.28498	1.48897	15.233	6.47267	3.56084	1.2437	2.34501	0	2.8e-08	0.120346	4.85e-07	0	0	0	0	0	0	0	0	0.000141038	0	0	2.27e-06	0	5e-09	2.7592e-05	0.0149194	0	0	3.3e-08
500.319	5	3.2505	2.20044	1.54815	0.905935	0.444857	0.460321	0.579179	0.526839	0.293679	0.280096	0.318026	0.740143	0.145037	0.137905	0.115231	0.533561	2.3259	1.47653	0.837864	0.487757	2.34857	1.49624	0.861322	0.406563	0.649846	0.000259516	0.00141675	0.0422939	0.668917	0.000884822	0.000113793	0.000113793	0.000115419	0.00024088	0.000113793	0.000113793	0.0657997	0.0407643	0.000119581	0.000113793	0.000181881	0.0243893	0.30728	0.78734	0.138693	0.0222755	0.273278	0.864318
500.530	4	3.22094	1.71915	0.998874	0.539191	0.184937	0.280263	0.426574	0.41001	0.143705	0.16506	0.304007	0.663553	0.144463	0.131132	0.150694	0.510823	6.28911	2.43849	1.28774	0.866119	6.0774	2.59334	1.40177	0.645064	1.53518	0.000835127	0.0112287	0.911149	0.0762599	0.000629652	0.000553482	0.000553482	0.000553482	0.000569626	0.000553481	0.000553481	0.00583813	0.060147	0.000569627	0.000553482	0.00133313	0.00119544	0.0229956	0.48903	0.788096	0.00134139	0.0190111	0.520006
500.678	8	3.21544	1.70117	0.784865	0.274931	0.142918	0.234136	0.297318	0.17953	0.111841	0.147362	0.267536	0.288117	0.176664	0.14309	0.181903	0.706147	13.1884	4.38085	2.2057	1.0956	14.4638	5.28988	2.26681	0.805457	2.39254	3.633e-06	0.00141806	0.097156	7.73e-06	1.32e-06	1.095e-06	1.095e-06	1.095e-06	1.166e-06	1.095e-06	1.095e-06	1.13e-06	0.0106796	1.19e-06	1.095e-06	0.000140788	1.712e-06	1.6869e-05	0.00373989	0.841019	1.689e-06	8.562e-06	0.00937466
500.379	4	3.19113	2.18227	1.16659	0.423597	0.153405	0.277142	0.34825	0.230293	0.104618	0.148361	0.257479	0.408917	0.139429	0.111618	0.136769	0.634496	6.34452	2.96999	1.45471	0.813965	6.63582	3.45393	1.69165	0.642578	1.82461	0.000829309	0.00333247	0.530128	0.0120639	0.000607569	0.000553482	0.000553482	0.000553482	0.000569626	0.000553481	0.000553481	0.000625176	0.0540615	0.000569627	0.000553482	0.00121552	0.00135046	0.0135296	0.353088	0.639302	0.00142515	0.00872027	0.251005
500.579	4	3.1675	1.83363	1.2888	0.761342	0.353969	0.434038	0.647544	0.646565	0.269037	0.304645	0.42429	0.675081	0.203742	0.172732	0.186842	0.673968	9.79135	3.90179	2.13432	1.2467	9.39431	3.93102	2.30776	1.38134	1.27517	0.000889222	0.0109214	0.320877	0.266551	0.0011633	0.000553482	0.000553482	0.000710441	0.000806408	0.000561499	0.000553481	0.00680418	0.0778763	0.000586209	0.000553482	0.008693	0.000715482	0.00307132	0.0290877	0.455552	0.000773158	0.00389228	0.0463591
500.306	7	3.16721	1.50276	0.652547	0.318033	0.266419	0.381611	0.430606	0.518176	0.401167	0.436808	0.497638	0.694877	0.362223	0.378632	0.478082	0.776533	3.89527	1.23495	0.60967	0.342286	4.02019	1.4179	0.542483	0.253021	1.76468	1.1107e-05	0.00963621	0.00277727	3.8038e-05	1.3314e-05	5.082e-06	5.082e-06	5.411e-06	3.061e-05	7.486e-06	6.259e-06	0.00102774	0.0672764	6.259e-06	5.082e-06	0.00329262	0.000443482	0.482518	0.023969	0.00116954	0.000710901	0.499106	0.016607
500.631	3	3.16239	1.70445	0.941785	0.537046	0.614396	0.837599	1.01471	0.90871	0.835794	0.734246	0.954589	0.796514	0.65886	0.498363	0.574944	0.884092	7.85104	3.62607	2.06868	0.951389	8.47748	3.99772	1.60664	0.901093	0.549335	0.00409068	0.0381839	0.835698	0.133323	0.32662	0.128747	0.653033	0.352695	0.44653	0.0499061	0.369194	0.217088	0.504984	0.00359764	0.00357191	0.459279	0.00400446	0.0129394	0.126505	0.915184	0.00383697	0.00970042	0.270453
500.630	4	3.14955	1.82752	0.966597	0.426347	0.16911	0.300333	0.429805	0.338508	0.151352	0.219295	0.334586	0.39582	0.272456	0.205162	0.224293	0.658279	12.8887	4.9657	2.51013	1.38996	12.5976	5.30842	2.67447	1.10834	2.47941	0.000920661	0.014436	0.752488	0.00892099	0.000620731	0.000553482	0.000553482	0.000553482	0.000577862	0.000553481	0.000553481	0.000730802	0.115778	0.000590425	0.000553482	0.00243389	0.00060324	0.00129684	0.0109214	0.37566	0.000643257	0.0012794	0.0202316
500.454	4	3.13005	1.84598	1.06857	0.485815	0.168532	0.27548	0.381068	0.319649	0.124586	0.171768	0.265301	0.421682	0.165573	0.133849	0.15841	0.746578	4.40903	2.26123	1.48989	0.680227	3.62928	2.31149	1.28679	0.580847	1.79644	0.00131449	0.0153134	0.797071	0.031152	0.000616314	0.000553482	0.000553482	0.000553482	0.00057373	0.000553481	0.000553481	0.00169496	0.0650749	0.000577863	0.000553482	0.0433295	0.0024741	0.0335019	0.28888	0.670123	0.00467605	0.0281005	0.43473
500.3	5	3.12934	1.75051	1.00616	0.680399	0.829947	0.891307	0.926056	0.963249	0.73043	0.725968	0.797734	0.773942	0.365674	0.375807	0.42546	0.636894	3.52648	1.32785	0.850443	0.501463	3.09842	1.95065	1.06618	0.557763	0.91632	0.000468265	0.0211823	0.707221	0.0912471	0.17907	0.146729	0.014131	0.198918	0.0171013	0.00199754	0.00745125	0.0382419	0.13802	0.000132933	0.000113793	0.001437	0.00604433	0.168104	0.655078	0.373018	0.00410116	0.127497	0.702068
500.626	4	3.12143	1.93033	1.23367	0.631332	0.20398	0.352253	0.52818	0.4614	0.153689	0.221008	0.380707	0.648736	0.249973	0.185981	0.169793	0.571529	9.18281	3.83335	2.19109	1.23722	8.3987	3.74481	2.42819	1.22605	0.860894	0.000946551	0.0139763	0.424528	0.133325	0.000643257	0.000553482	0.000553482	0.000573731	0.000582021	0.000553481	0.000553481	0.0662314	0.105367	0.000586209	0.000553482	0.0108606	0.000773158	0.00316947	0.049197	0.544208	0.00085281	0.00511926	0.051246
500.665	16	3.11187	2.11899	1.17801	0.463994	0.150675	0.279105	0.354106	0.23361	0.105256	0.141082	0.257987	0.360694	0.114264	0.094286	0.120992	0.651014	8.06132	3.82091	1.93867	1.44416	9.79594	5.8412	3.26298	1.19516	1.99466	1e-09	8.621e-05	0.776511	1.235e-06	0	0	0	0	0	0	0	0	7.0317e-05	0	0	3.3e-08	0	4.28e-07	0.00324766	0.129831	0	7e-09	7.307e-06
500.51	6	3.10763	2.08919	1.1678	0.495989	0.677445	0.703985	0.717242	0.470583	0.640573	0.532862	0.53482	0.49284	0.460321	0.415438	0.385321	0.669348	2.31433	1.0601	0.605912	0.292907	2.35894	1.03739	0.579359	0.211859	0.853507	5.2717e-05	0.0005418	0.382712	0.0115065	0.013335	6.2367e-05	2.3866e-05	2.3866e-05	0.00374494	6.1951e-05	2.5601e-05	0.000276406	0.176239	2.9437e-05	2.3866e-05	0.000503382	0.446937	0.616404	0.0404696	0.00151025	0.511781	0.549115	0.02697
500.333	383	3.09678	1.85866	1.02808	0.453115	0.160943	0.279517	0.391052	0.304464	0.113115	0.163633	0.280844	0.450502	0.162126	0.124276	0.139987	0.62561	7.90428	3.12677	1.65085	0.994183	7.67487	3.55845	1.83778	0.832253	1.62802	0	0	0.200875	0	0	0	0	0	0	0	0	0	0	0	0	0	0	0	0	0.555166	0	0	0
500.647	15	3.0655	2.17491	1.30886	0.47173	0.138344	0.268834	0.368481	0.219553	0.09867	0.137657	0.254228	0.311022	0.127896	0.10089	0.112113	0.699817	9.30078	3.58079	2.03729	1.4191	10.0723	6.02417	3.07453	1.33113	1.63671	1e-09	3.39e-07	0.154196	1.0146e-05	0	0	0	0	0	0	0	0	0.000237315	0	0	1.78e-07	0	1.44e-07	0.000269382	0.0688649	0	1e-09	1.076e-06
500.715	12	3.03825	2.30309	1.46353	0.710615	0.249341	0.386765	0.463499	0.378478	0.180455	0.19232	0.295575	0.678642	0.16236	0.138107	0.139335	0.671719	8.67692	3.76657	2.11563	1.42067	8.63033	4.3772	2.40777	1.39993	0.528612	1e-08	4.59e-07	0.00447196	0.0399609	6e-09	3e-09	3e-09	3e-09	4e-09	3e-09	3e-09	0.0124464	0.00139047	3e-09	3e-09	0.00713801	8e-09	3.31e-07	0.000317965	0.0722415	7e-09	7.4e-08	5.4546e-05
500.552	4	3.02424	1.43839	0.773619	0.397065	1.08532	1.05723	1.05987	0.936662	0.82326	0.773068	0.778229	0.769325	0.619154	0.502484	0.551051	1.12414	6.31285	2.65879	1.32562	0.743477	5.43296	2.74021	1.19649	0.591282	0.514777	0.00102832	0.0373991	0.233046	0.00700564	0.661659	0.389408	0.206103	0.40455	0.173391	0.0302524	0.0187162	0.0272774	0.435357	0.000817785	0.000553482	0.694343	0.0012794	0.0199203	0.512481	0.611812	0.00209131	0.0239468	0.646255
500.351	4	3.02092	1.96475	1.31303	0.878815	0.672047	0.573693	0.671927	0.56501	0.410939	0.345036	0.418397	0.893263	0.220953	0.199173	0.181337	0.486967	1.26541	0.816241	0.554655	0.401753	1.27409	0.650705	0.498748	0.287477	0.717638	0.0013234	0.0130955	0.244652	0.54292	0.0304008	0.000569627	0.000553482	0.000594668	0.00250604	0.00057373	0.000553481	0.318047	0.0860679	0.000590425	0.000553482	0.000729834	0.768748	0.387273	0.104924	0.0450965	0.752488	0.0992279	0.055065
500.550	7	3.00428	1.69704	1.07131	0.67169	0.282574	0.475839	0.66257	0.715447	0.278384	0.360878	0.515517	0.734349	0.288651	0.230258	0.24844	0.628048	9.71247	3.44873	2.15686	1.35095	9.65774	3.74801	2.08597	1.12529	1.84966	1.2122e-05	0.00132923	0.720279	0.0843494	1.1182e-05	5.082e-06	5.082e-06	0.000131707	8.526e-06	5.189e-06	5.082e-06	0.00557665	0.0444136	5.641e-06	5.082e-06	2.1536e-05	1.2041e-05	0.000257362	0.0200722	0.204425	1.1487e-05	0.000403697	0.0401127
500.636	4	2.9979	1.76877	1.12404	0.602851	0.208161	0.375267	0.577939	0.512174	0.143917	0.327338	0.410575	0.753451	0.316672	0.213397	0.206651	0.644533	8.59684	3.39221	1.87637	1.29259	8.77943	3.79855	2.04317	1.24996	0.599113	0.000973113	0.0204415	0.650441	0.0953127	0.000652479	0.000553482	0.000553482	0.000557478	0.000594667	0.000553481	0.000553481	0.0409035	0.153012	0.000586209	0.000553482	0.00155744	0.000806409	0.00721245	0.0937817	0.598267	0.000829309	0.00540307	0.10534
500.649	16	2.99582	2.13296	1.12632	0.424319	0.132111	0.259641	0.366536	0.215727	0.084863	0.130949	0.252196	0.347386	0.114236	0.094405	0.120406	0.634246	7.77494	3.34112	1.96972	1.25814	9.84223	5.91218	3.0645	1.05967	1.88568	1e-09	4.221e-06	0.61655	3.97e-07	0	0	0	0	0	0	0	0	6.3005e-05	0	0	1e-09	0	1.165e-06	0.00249262	0.22035	0	1e-09	2.407e-06
500.607	4	2.98023	1.85854	1.18873	0.563741	0.219203	0.351029	0.485428	0.387365	0.140519	0.217583	0.297607	0.440754	0.19013	0.123581	0.131421	0.635239	8.59991	3.13066	1.8904	1.09649	7.66634	3.40577	2.34897	0.87698	0.83089	0.000959747	0.00928218	0.445071	0.0926465	0.000676074	0.000553482	0.000553482	0.000553482	0.000586208	0.000553481	0.000553481	0.00195275	0.0778763	0.000573731	0.000553482	0.00134545	0.000846878	0.00688413	0.0850054	0.752488	0.000986652	0.00540307	0.069446
500.657	16	2.9774	2.04645	1.11063	0.38222	0.150336	0.276823	0.365263	0.214794	0.096334	0.140368	0.261542	0.320528	0.123183	0.100137	0.116913	0.668855	8.7331	3.52326	1.82084	1.15002	9.54884	5.47934	2.51053	0.939343	2.49586	8e-09	0.000221465	0.531913	1.8e-08	0	0	0	0	0	0	0	0	9.4693e-05	0	0	1e-09	0	3.93e-07	0.00790674	0.443784	0	4e-09	4.8983e-05
500.569	3	2.96563	1.90888	1.1836	0.811249	0.308844	0.453204	0.625302	0.726444	0.300052	0.300934	0.376339	1.13915	0.177201	0.163843	0.207588	0.576056	11.2584	4.74559	2.8584	1.61595	13.2176	4.16235	2.74394	1.76419	1.27357	0.00451569	0.0304027	0.67911	0.373995	0.0052285	0.00277011	0.00277011	0.00664496	0.00411978	0.00277011	0.00277011	0.641754	0.124696	0.00289467	0.00277011	0.00578099	0.00344572	0.0105524	0.0284005	0.208852	0.00347063	0.0128581	0.0648317
500.338	7	2.96414	2.30125	1.68233	0.986793	0.504909	0.528606	0.673427	0.465641	0.380349	0.395989	0.427947	0.512848	0.219366	0.222872	0.196523	0.63556	2.21456	1.25028	0.9187	0.528187	2.02864	1.33877	0.840375	0.413416	0.84349	1.8429e-05	8.3352e-05	0.00634852	0.500968	0.000132492	5.299e-06	5.082e-06	5.72e-06	1.9682e-05	5.262e-06	5.082e-06	4.7454e-05	0.0220091	5.602e-06	5.082e-06	1.7687e-05	0.0203083	0.459095	0.652456	0.0889258	0.0403978	0.500968	0.438918
500.61	6	2.9614	1.74961	0.938308	0.449013	0.314838	0.447138	0.595137	0.490834	0.3043	0.390708	0.449687	0.528359	0.256075	0.259214	0.272493	0.548835	3.70078	1.48558	1.10453	0.539187	3.51325	1.36298	1.06208	0.535646	0.967987	0.00804001	0.0671754	0.438472	0.00414086	5.5266e-05	2.3866e-05	2.3866e-05	2.7648e-05	4.5722e-05	2.4893e-05	2.4034e-05	0.00464284	0.0243935	2.6513e-05	2.3866e-05	4.743e-05	0.0339934	0.51791	0.426408	0.0712954	0.0346662	0.514841	0.497628
500.78	11	2.96135	2.2941	1.47993	0.775439	0.427585	0.565785	0.676151	0.547879	0.415612	0.367444	0.44095	0.482972	0.34279	0.265219	0.256717	0.614111	2.03218	1.52149	0.993814	0.619252	1.97737	1.49604	0.907068	0.472971	0.695251	1.23e-07	5.785e-06	0.00220028	0.588981	5.42e-07	1.4e-08	1.2e-08	1.4e-08	2.1e-07	1.3e-08	1.2e-08	8.396e-06	0.0277351	1.4e-08	1.2e-08	5.9e-08	0.0273746	0.111955	0.934501	0.169502	0.0304515	0.140152	0.897506
500.571	3	2.95067	1.73277	0.998342	0.467474	0.196648	0.295398	0.42323	0.40563	0.212956	0.179047	0.287346	0.927605	0.156357	0.144734	0.165741	0.5541	9.39514	4.14206	2.39517	1.33049	10.0501	4.83423	2.45635	1.24486	2.43558	0.00461182	0.030748	0.965126	0.0559481	0.00306871	0.00277011	0.00277011	0.00277011	0.00309112	0.00277011	0.00277011	0.43194	0.105092	0.00289467	0.00277011	0.00327809	0.00325224	0.00896895	0.0434806	0.408671	0.00334771	0.00696659	0.0565264
500.608	4	2.93879	1.93678	1.11171	0.50251	0.200583	0.336699	0.468033	0.341039	0.134358	0.182472	0.290191	0.753964	0.17792	0.13427	0.136065	0.451419	8.68118	3.73521	1.8956	1.16724	8.62053	3.82201	2.13312	0.99674	1.20651	0.00201106	0.0358305	0.654639	0.0401434	0.000643257	0.000553482	0.000553482	0.000553482	0.00057373	0.000553481	0.000553481	0.227766	0.067661	0.000573731	0.000553482	0.000909075	0.000812079	0.0034597	0.0934021	0.677208	0.000858781	0.00493761	0.0756187
500.593	4	2.93353	1.81143	0.943918	0.453369	0.179133	0.275703	0.395712	0.360305	0.152202	0.151929	0.292121	0.65954	0.143321	0.120409	0.146647	0.606147	8.87706	3.17206	1.71584	0.985396	8.70863	3.23996	1.90564	0.848771	1.94881	0.00151371	0.0450965	0.59423	0.0148292	0.000634157	0.000553482	0.000553482	0.000553482	0.000590423	0.000553481	0.000553481	0.0656603	0.059095	0.000573731	0.000553482	0.00228867	0.0012036	0.0117363	0.208902	0.920388	0.00153406	0.0128832	0.183407
500.684	8	2.93337	1.79004	0.901271	0.370192	0.15911	0.270399	0.349579	0.250755	0.139244	0.159636	0.278102	0.44848	0.209565	0.162559	0.202117	0.825157	11.7907	4.53292	2.34357	1.27625	11.2632	5.21124	2.38267	0.9213	1.37734	5.527e-06	0.000858078	0.545506	8.0587e-05	1.357e-06	1.095e-06	1.095e-06	1.095e-06	1.258e-06	1.095e-06	1.095e-06	1.0827e-05	0.0135341	1.215e-06	1.095e-06	0.0832344	1.701e-06	1.01e-05	0.00102823	0.412516	1.784e-06	6.754e-06	0.00269423
500.623	4	2.9287	1.67685	0.970652	0.486907	0.222851	0.367382	0.467484	0.406384	0.173657	0.202026	0.317112	0.741381	0.201723	0.164245	0.155623	0.469385	9.74211	4.16255	2.31917	1.37027	9.11689	4.16727	2.40672	1.13356	1.46889	0.000907964	0.0142813	0.7732	0.041288	0.000676074	0.000553482	0.000553482	0.000553482	0.000620729	0.000553481	0.000553481	0.17156	0.0749731	0.000582022	0.000553482	0.042784	0.000680887	0.00217448	0.017762	0.289763	0.000751703	0.00236518	0.0279619
500.376	4	2.91033	1.54052	0.899595	0.417746	0.162512	0.270803	0.408001	0.333468	0.13011	0.158352	0.278203	0.615119	0.153538	0.136462	0.14581	0.491531	7.69266	2.79774	1.57187	0.920543	7.08355	2.9894	1.45268	0.775701	2.10812	0.000973113	0.0243122	0.846882	0.013311	0.000616314	0.000553482	0.000553482	0.000553482	0.000569626	0.000553481	0.000553481	0.00236518	0.0645114	0.000577863	0.000553482	0.00207643	0.000907964	0.010681	0.211019	0.86516	0.00107899	0.00768682	0.338201
500.653	11	2.90934	1.43812	0.542383	0.151819	0.256948	0.330405	0.316979	0.160116	0.222728	0.221864	0.31376	0.199668	0.258888	0.263734	0.225941	0.922114	10.1527	2.87746	1.39485	0.512547	9.26864	2.87881	1.3161	0.357703	2.30694	2.9e-07	0.0757359	1.9492e-05	1.5e-08	3.4e-08	1.2e-08	1.2e-08	1.2e-08	1.9e-08	1.2e-08	1.2e-08	3.039e-06	0.0115551	1.4e-08	1.2e-08	0.164411	2.8e-08	9.108e-06	0.063727	0.0553818	5.2e-08	1.7187e-05	0.261363
500.508	8	2.90834	1.38815	0.663264	0.236542	0.21901	0.310153	0.409217	0.262001	0.214443	0.22686	0.352872	0.298348	0.230517	0.198522	0.208554	0.71028	8.0441	2.79685	1.25206	0.576382	6.93495	2.5679	1.20634	0.405003	2.15598	4.574e-06	0.0236589	0.00264617	2.747e-06	1.578e-06	1.095e-06	1.095e-06	1.095e-06	1.514e-06	1.095e-06	1.095e-06	1.095e-06	0.01546	1.223e-06	1.095e-06	2.7761e-05	2.803e-06	0.000445846	0.498358	0.129418	3.333e-06	0.00130797	0.740898
500.554	4	2.90636	1.84586	1.06214	0.518976	0.162173	0.304578	0.437432	0.405247	0.10037	0.178191	0.304921	0.617714	0.187725	0.140207	0.153508	0.620508	7.42912	3.26601	1.80093	1.03335	6.99085	3.52176	1.6415	0.959717	0.700812	0.0013234	0.0159807	0.863634	0.0503267	0.000620731	0.000553482	0.000553482	0.000553482	0.000586208	0.000553481	0.000553481	0.0162375	0.0730871	0.000577863	0.000553482	0.0473149	0.000914292	0.00949438	0.0980401	0.798569	0.00108641	0.0102142	0.202643
500.658	14	2.89878	1.97715	1.01296	0.370577	0.131848	0.256369	0.319491	0.185765	0.089961	0.126096	0.25372	0.292071	0.13375	0.104554	0.129181	0.783296	8.39055	3.61278	2.16238	1.38455	11.4872	6.63369	3.23127	1.12076	2.76636	1.87e-07	5.6538e-05	0.606358	6e-08	0	0	0	0	0	0	0	0	0.000266258	0	0	1.0186e-05	1e-09	1.6062e-05	0.0026873	0.323782	1e-09	1.25e-07	5.11e-05
500.587	4	2.89376	1.87145	1.21785	0.681526	0.322109	0.433761	0.550986	0.490815	0.195113	0.227859	0.32463	0.611165	0.155073	0.131887	0.14111	0.495715	8.81889	4.17681	2.12723	1.39505	8.2963	4.11534	2.18589	1.29163	1.49386	0.000979861	0.00777601	0.316169	0.199226	0.00103542	0.000553482	0.000553482	0.000553482	0.000634156	0.000553481	0.000553481	0.0295199	0.0636737	0.000573731	0.000553482	0.000729834	0.000767742	0.00282896	0.0341536	0.306891	0.000812079	0.00320952	0.0397679
500.590	4	2.88429	1.77968	0.91189	0.40556	0.170251	0.282196	0.365712	0.29991	0.111416	0.150216	0.268958	0.73616	0.158899	0.125815	0.157472	0.618632	8.89781	3.42414	1.99754	1.07237	8.77567	3.89001	2.11544	1.06224	2.01097	0.0011014	0.0173011	0.64069	0.00791154	0.000625177	0.000553482	0.000553482	0.000553482	0.000586208	0.000553481	0.000553481	0.0762599	0.0633965	0.000569627	0.000553482	0.0104557	0.000953128	0.00590779	0.0762599	0.874326	0.000914292	0.00354695	0.0815503
500.407	4	2.87814	1.55318	0.974599	0.538943	0.188943	0.29787	0.426858	0.419718	0.111628	0.174765	0.265911	0.562097	0.133707	0.104241	0.122317	0.486601	6.18512	2.74132	1.56858	1.09102	6.06947	3.11761	1.79904	0.944369	1.98492	0.00125366	0.0358305	0.937353	0.0575702	0.000634157	0.000553482	0.000553482	0.000553482	0.00057373	0.000553481	0.000553481	0.00163968	0.0540615	0.000569627	0.000553482	0.00067561	0.00171755	0.0175764	0.312436	0.908072	0.00195915	0.0145139	0.220372
500.460	4	2.86558	1.46634	0.76964	0.293929	0.194472	0.264165	0.378415	0.264837	0.156451	0.181045	0.295778	0.40593	0.170317	0.143082	0.158476	0.750789	7.39477	2.77678	1.31371	0.702037	7.55026	2.69756	1.10027	0.538417	2.30415	0.000920661	0.060968	0.137902	0.00163968	0.000643257	0.000553482	0.000553482	0.000553482	0.000594667	0.000553481	0.000553481	0.000569627	0.0639519	0.000586209	0.000553482	0.00472772	0.00151371	0.0155607	0.587529	0.482956	0.00154434	0.0173925	0.759866
500.321	8	2.85334	1.34551	0.600225	0.387299	0.271426	0.315527	0.368039	0.685702	0.221029	0.206736	0.301772	1.05115	0.143611	0.138495	0.173437	0.392169	2.32646	0.884911	0.460194	0.317976	2.51982	0.805933	0.345555	0.221846	1.34725	4.665e-06	0.045087	0.00174388	0.000151075	2.186e-06	1.095e-06	1.095e-06	8.839e-06	1.546e-06	1.095e-06	1.095e-06	0.707538	0.00753407	1.19e-06	1.095e-06	1.296e-06	0.0159906	0.352175	0.00156584	0.000509436	0.0116887	0.121978	0.000124436
410.53	5	2.83694	1.29833	0.503815	0.164888	1.08777	0.851044	0.653245	0.362359	0.939458	0.635766	0.596586	0.730064	0.870101	0.669663	0.676922	0.911986	3.6067	1.0133	0.410649	0.176503	3.02167	1.07913	0.394574	0.112015	2.03268	0.000231253	0.124492	0.00209293	0.000132001	0.378629	0.0136609	0.000113793	0.000113793	0.535125	0.00124812	0.000141605	0.0364979	0.661628	0.000438711	0.00018572	0.469944	0.00585532	0.862954	0.00703767	0.000348426	0.00567164	0.942606	0.0045992
500.722	12	2.83444	1.41093	0.594705	0.19204	0.152724	0.21817	0.271629	0.148104	0.115877	0.154355	0.264285	0.184881	0.22352	0.185657	0.220195	0.670819	11.8894	4.02222	1.81914	0.813464	11.5385	4.15776	1.80622	0.546841	3.35464	1.9e-08	0.0054678	8.5599e-05	5e-09	3e-09	3e-09	3e-09	3e-09	3e-09	3e-09	3e-09	3e-09	0.00292501	3e-09	3e-09	2.05e-07	4e-09	2.52e-07	0.00970304	0.445139	5e-09	3.16e-07	0.0377482
jGCaMP8f	64	2.82951	1.93956	1.07813	0.46279	0.145202	0.274044	0.359518	0.270829	0.096758	0.143794	0.264793	0.388668	0.134132	0.102056	0.120627	0.670178	6.91859	3.15504	1.70942	1.08118	7.75487	4.12027	2.25631	0.928736	1.72597	0	0	0.578301	0	0	0	0	0	0	0	0	0	0	0	0	0	0	0	3.21e-07	0.557293	0	0	0
500.604	12	2.82306	1.54906	0.705572	0.230771	0.152458	0.246037	0.292311	0.162471	0.119276	0.150359	0.262152	0.218136	0.158718	0.136087	0.176294	0.817914	8.84275	3.64766	1.73491	0.795534	9.16645	3.86695	1.66167	0.623594	1.93825	3.3e-08	0.000864178	0.00159204	1e-08	3e-09	3e-09	3e-09	3e-09	3e-09	3e-09	3e-09	4e-09	0.00133241	3e-09	3e-09	0.000116373	7e-09	5.07e-07	0.00569729	0.424151	7e-09	4.26e-07	0.0326225
500.340	9	2.82023	2.05579	1.26922	0.639322	0.345325	0.441305	0.480609	0.365621	0.263089	0.25098	0.286534	0.417669	0.249621	0.13566	0.131626	0.573705	2.13094	1.26566	0.85046	0.411441	1.7217	0.983835	0.761688	0.301968	0.617277	1.256e-06	2.5044e-05	0.0413072	0.0220538	1.314e-06	2.38e-07	2.38e-07	2.38e-07	5.11e-07	2.38e-07	2.38e-07	0.00719972	0.0140731	2.61e-07	2.38e-07	6.07e-07	0.0309403	0.594586	0.261391	0.00541916	0.0651359	0.928551	0.187096
500.371	5	2.81985	1.5999	0.977138	0.89137	0.295727	0.416581	0.639965	1.0747	0.269037	0.375722	0.456595	1.11024	0.164212	0.211069	0.26989	0.359687	1.72831	0.867041	0.466693	0.463498	1.34456	0.832302	0.518106	0.349334	0.897762	0.000561195	0.117017	0.533984	0.695647	0.000272069	0.000113793	0.000113793	0.2665	0.000183174	0.000117899	0.000113793	0.336941	0.0257463	0.000122146	0.000113793	0.00011957	0.38524	0.275563	0.0203228	0.0683886	0.364699	0.145285	0.0269132
500.462	4	2.81837	1.60913	0.843541	0.340918	0.190419	0.293804	0.3924	0.282615	0.147104	0.183329	0.311829	0.438461	0.191765	0.148757	0.168579	0.882058	7.18572	3.10831	1.66179	0.863657	7.08306	3.27101	1.58436	0.629508	2.1649	0.0013596	0.0351515	0.371491	0.00356907	0.000634157	0.000553482	0.000553482	0.000553482	0.000577862	0.000553481	0.000553481	0.000773158	0.0775493	0.000577863	0.000553482	0.109069	0.00130564	0.0103871	0.228515	0.740731	0.00143475	0.0118664	0.312436
500.195	4	2.81494	1.55995	0.746383	0.285105	0.42102	0.465774	0.490035	0.271404	0.374401	0.321486	0.320363	0.483516	0.252529	0.177804	0.231461	0.644601	1.69671	0.867553	0.432396	0.173557	1.67435	0.763453	0.356785	0.132558	0.860258	0.00198495	0.0540887	0.157425	0.00168377	0.00202424	0.000553482	0.000553482	0.000553482	0.00136879	0.000553481	0.000553481	0.00087084	0.10412	0.000586209	0.000553482	0.00134545	0.156288	0.606378	0.017762	0.0013234	0.180232	0.36324	0.0089718
500.382	4	2.81474	1.78832	1.03355	0.415997	0.151612	0.264818	0.389706	0.305417	0.119063	0.16035	0.273632	0.729189	0.140085	0.118541	0.145458	0.572945	4.58914	2.6746	1.44215	0.821989	4.08841	2.86072	1.67025	0.690317	1.77574	0.00154434	0.0232303	0.980646	0.0124676	0.000611927	0.000553482	0.000553482	0.000553482	0.000569626	0.000553481	0.000553481	0.0126739	0.0567837	0.000569627	0.000553482	0.000773127	0.00239584	0.022763	0.345097	0.692896	0.00368159	0.0141281	0.276705
500.384	4	2.81239	1.63527	0.926678	0.499275	0.173108	0.29052	0.408166	0.418171	0.10738	0.16192	0.300248	0.508412	0.162357	0.121187	0.135852	0.53367	4.6486	2.00496	1.13959	0.715754	4.54637	2.00599	1.10658	0.567022	1.31619	0.00101425	0.0200236	0.687175	0.0422629	0.000620731	0.000553482	0.000553482	0.000553482	0.00057373	0.000553481	0.000553481	0.00339554	0.0622976	0.000569627	0.000553482	0.000866951	0.0029572	0.0639713	0.768748	0.528858	0.00437344	0.0874937	0.8302
500.104	8	2.81156	1.62505	0.751968	0.296089	0.528785	0.580451	0.60889	0.356946	0.446414	0.368157	0.426525	0.401071	0.2815	0.228178	0.224806	0.662901	2.98703	1.18835	0.572232	0.242562	2.49627	1.2293	0.498981	0.16903	1.03127	5.385e-06	0.00372359	0.102802	1.8849e-05	9.8867e-05	1.258e-06	1.095e-06	1.095e-06	1.3404e-05	1.118e-06	1.095e-06	2.085e-06	0.0301714	1.223e-06	1.095e-06	1.0916e-05	0.00159555	0.725436	0.0285202	0.000100556	0.00240648	0.712126	0.0138489
500.595	4	2.80218	1.75052	1.07265	0.636763	0.195181	0.347446	0.51522	0.525057	0.158575	0.213729	0.334382	0.86553	0.1994	0.148043	0.161646	0.503483	9.32367	3.27852	1.94426	1.176	8.88144	3.20688	1.97566	1.17376	1.62552	0.0014936	0.0206534	0.889641	0.133828	0.000652479	0.000553482	0.000553482	0.000569627	0.000611926	0.000553481	0.000553481	0.17156	0.074656	0.000577863	0.000553482	0.00078057	0.000927071	0.00684405	0.10327	0.756912	0.00107161	0.0095481	0.13133
500.514	4	2.79914	1.6474	0.964605	0.444874	0.170837	0.275191	0.428284	0.342757	0.105256	0.159494	0.287753	0.621516	0.12982	0.103238	0.111202	0.432441	5.52217	2.2029	1.18245	0.743879	5.39885	2.36286	1.26352	0.602975	1.55223	0.0012036	0.0829184	0.711606	0.0134564	0.000629652	0.000553482	0.000553482	0.000553482	0.000569626	0.000553481	0.000553481	0.00660793	0.0533383	0.000569627	0.000553482	0.000795656	0.00188358	0.0612361	0.68005	0.651839	0.0017988	0.0381149	0.637916
500.586	8	2.79893	1.6627	1.11499	0.749252	0.333024	0.444602	0.621312	0.66729	0.218904	0.281666	0.367806	0.774968	0.173473	0.129118	0.131828	0.445048	3.9728	1.83078	1.32678	1.00151	3.69577	1.9452	1.16517	0.813066	0.88713	6.415e-06	0.0029731	0.55098	0.251499	5.821e-06	1.103e-06	1.095e-06	0.00105348	1.556e-06	1.095e-06	1.095e-06	0.129764	0.00994645	1.174e-06	1.095e-06	1.668e-06	0.000910167	0.0281255	0.396312	0.877581	0.00170366	0.060774	0.588147
500.428	4	2.78795	1.71806	0.84193	0.285772	0.186958	0.288992	0.351634	0.194697	0.117364	0.151786	0.283486	0.284617	0.156339	0.140931	0.1589	0.771806	6.61866	2.7846	1.38085	0.757298	6.31875	3.08998	1.38498	0.52018	2.54243	0.00111659	0.0253102	0.279284	0.00140613	0.000634157	0.000553482	0.000553482	0.000553482	0.000569626	0.000553481	0.000553481	0.000553482	0.0642312	0.000577863	0.000553482	0.00714398	0.00117927	0.014052	0.437016	0.620005	0.00147374	0.00882012	0.54292
500.524	4	2.78134	1.42258	0.941691	0.696732	0.163568	0.263899	0.443904	0.591486	0.105256	0.147219	0.283384	0.96593	0.110624	0.095937	0.109874	0.293455	3.62442	1.67142	1.06064	0.939943	3.6135	1.81193	1.15664	0.752512	1.13129	0.00111659	0.0604347	0.819623	0.189227	0.000620731	0.000553482	0.000553482	0.00125366	0.000569626	0.000553481	0.000553481	0.449712	0.0416414	0.000569627	0.000553482	0.000567005	0.00814213	0.170347	0.875856	0.874326	0.0112911	0.125481	0.828687
500.483	4	2.77922	1.53644	0.923086	0.388065	0.219217	0.308829	0.386029	0.267736	0.122887	0.170911	0.295677	0.43831	0.154093	0.108609	0.127806	0.680554	5.06213	2.26762	1.29072	0.72275	4.44065	2.13292	1.2405	0.493633	1.53835	0.00118733	0.0416757	0.54292	0.00570102	0.000657136	0.000553482	0.000553482	0.000553482	0.000586208	0.000553481	0.000553481	0.00668581	0.0633965	0.000569627	0.000553482	0.00178371	0.00217448	0.0381149	0.572912	0.537785	0.00293856	0.0450965	0.715949
500.677	10	2.77571	1.56395	0.780733	0.308395	0.134288	0.245213	0.318652	0.207647	0.11439	0.145649	0.259003	0.334228	0.160083	0.127837	0.187093	0.805676	11.9258	4.34144	2.13075	1.17475	13.5368	5.50609	2.40088	0.891099	2.47699	0.0146427	0.219604	0.0275401	7.1e-07	0.00255201	0.00682367	2.38e-07	6.7e-08	0.0243548	0.0247445	5.2e-08	5.6e-08	0.00235431	5.7e-08	5.2e-08	0.0125867	0.000363427	0.065881	0.299854	0.500676	0.000423577	0.0405192	0.316105
500.624	4	2.76616	1.62853	0.96455	0.437123	0.166003	0.292475	0.420744	0.342968	0.113753	0.170483	0.272311	0.56934	0.179266	0.134407	0.144743	0.468638	8.55444	3.11379	1.77096	1.17874	8.22906	3.87271	2.14997	0.966167	1.39898	0.00113972	0.0440666	0.700071	0.0130244	0.000625177	0.000553482	0.000553482	0.000553482	0.000569626	0.000553481	0.000553481	0.0163239	0.069134	0.000577863	0.000553482	0.060797	0.000953128	0.00912581	0.127893	0.621375	0.00107161	0.00453623	0.090409
500.427	4	2.76472	1.6159	0.75722	0.281007	0.206122	0.29633	0.338595	0.221861	0.140094	0.16349	0.269771	0.37026	0.145527	0.130158	0.160413	0.635503	7.43108	2.95812	1.56558	0.750774	6.77307	3.07552	1.37456	0.584632	2.60786	0.0011014	0.0274132	0.153473	0.00145412	0.000652479	0.000553482	0.000553482	0.000553482	0.00057373	0.000553481	0.000553481	0.000643257	0.059619	0.000573731	0.000553482	0.00200384	0.00101425	0.00828336	0.329465	0.550668	0.00110897	0.00782096	0.442761
500.583	4	2.76094	1.31625	0.804582	0.645643	0.485613	0.548299	0.684634	0.830001	0.384385	0.327766	0.449281	0.771286	0.255465	0.211846	0.204448	0.545644	7.81701	2.69967	1.6161	1.21687	7.28608	2.6061	1.56244	0.963859	1.21358	0.000979861	0.126924	0.313366	0.125003	0.00356907	0.000557478	0.000553482	0.0397679	0.00103542	0.000561499	0.000553481	0.160873	0.102884	0.000586209	0.000553482	0.00193359	0.000864791	0.0147498	0.211728	0.731952	0.000907964	0.0267404	0.379858
500.447	4	2.75486	1.6609	0.890191	0.358421	0.16115	0.270694	0.362366	0.251758	0.111629	0.146077	0.281556	0.461426	0.176175	0.135186	0.14499	0.73773	5.95083	2.46791	1.42779	0.649325	5.28571	2.7401	1.34185	0.559073	1.66855	0.0011014	0.0221904	0.503773	0.00389228	0.000616314	0.000553482	0.000553482	0.000553482	0.000590423	0.000553481	0.000553481	0.000773158	0.0703312	0.000577863	0.000553482	0.00338004	0.00221719	0.024068	0.40894	0.440458	0.00301376	0.0173925	0.549373
500.617	4	2.74567	1.33947	0.78433	0.561957	0.262399	0.381877	0.511354	0.569415	0.183641	0.217297	0.299943	0.917465	0.171195	0.122593	0.135848	0.311541	6.41411	1.86317	1.37043	1.0102	5.44374	1.73998	1.41091	0.959219	0.253936	0.0018347	0.0907789	0.295997	0.0775555	0.000746426	0.000553482	0.000553482	0.0045917	0.000616313	0.000553481	0.000553481	0.481746	0.0688373	0.000569627	0.000553482	0.000578215	0.00147374	0.111311	0.492694	0.946619	0.00233488	0.159717	0.427913
500.348	10	2.74449	1.87396	1.40289	0.762861	0.485534	0.522398	0.647445	0.505769	0.315984	0.335473	0.381012	0.57782	0.137392	0.140773	0.152133	0.464393	1.33108	0.90805	0.625455	0.374081	1.38689	0.812984	0.553604	0.313296	0.710544	1.298e-06	7.0345e-05	0.0137266	0.16556	4.608e-06	5.3e-08	5.2e-08	5.6e-08	1.44e-07	5.4e-08	5.2e-08	5.4589e-05	0.0023832	5.8e-08	5.2e-08	7.3e-08	0.436918	0.485244	0.0648091	0.00141192	0.412787	0.192012	0.019689
500.572	4	2.74298	1.71934	0.962801	0.441406	0.336261	0.436336	0.525635	0.409753	0.225277	0.263968	0.345456	0.512727	0.210816	0.162338	0.164906	0.711535	8.79521	3.91123	1.94881	1.16193	8.7098	3.84093	2.13988	0.932626	1.73612	0.00131449	0.0209747	0.788096	0.0148292	0.00107899	0.000553482	0.000553482	0.000553482	0.000690608	0.000553481	0.000553481	0.00152385	0.0772234	0.000586209	0.000553482	0.0100642	0.000784098	0.00309072	0.0697445	0.828687	0.000829309	0.00379732	0.0775555
500.307	6	2.72757	1.7246	1.04159	0.843986	0.280442	0.412338	0.634505	0.859587	0.246945	0.308927	0.469091	0.850381	0.182866	0.207484	0.19914	0.496854	2.24661	1.07282	0.632714	0.557682	2.3556	0.955569	0.543904	0.497608	1.09373	0.000121923	0.00640373	0.854945	0.374144	4.5412e-05	2.3866e-05	2.3866e-05	0.0681268	3.1994e-05	2.4546e-05	2.3866e-05	0.16081	0.0284763	2.5781e-05	2.3866e-05	0.000200464	0.0192756	0.662794	0.268224	0.17825	0.0349385	0.937551	0.120301
500.67	6	2.72369	1.403	0.757096	0.525386	0.339056	0.428655	0.649808	0.861536	0.428783	0.403696	0.579113	0.930683	0.260089	0.276668	0.289201	0.568666	3.64564	1.55532	0.890535	0.606695	3.69479	1.43284	0.769297	0.44516	1.15529	0.000133415	0.040315	0.0634787	0.0176253	6.9396e-05	2.3866e-05	2.3866e-05	0.040315	0.000149693	4.7625e-05	4.7303e-05	0.423652	0.0611839	2.7075e-05	2.3866e-05	5.1068e-05	0.000921116	0.12686	0.523046	0.22687	0.000865392	0.226262	0.448831
500.388	4	2.71383	1.75003	1.02292	0.415241	0.152713	0.280806	0.414844	0.270625	0.095059	0.158066	0.274647	0.451226	0.157952	0.103332	0.126091	0.588745	3.82384	2.09459	1.27335	0.610419	3.92772	2.02255	1.07909	0.437148	1.32149	0.0012036	0.0161515	0.945074	0.0089718	0.000611927	0.000553482	0.000553482	0.000553482	0.000569626	0.000553481	0.000553481	0.000671292	0.0614837	0.000569627	0.000553482	0.00232933	0.00563355	0.0478696	0.628244	0.359157	0.00560009	0.0494213	0.807575
500.566	4	2.68467	1.64136	0.955427	0.510534	0.164525	0.29857	0.445857	0.465079	0.112053	0.202596	0.326255	0.613791	0.240918	0.168508	0.203102	0.67096	11.3882	4.66263	2.33099	1.47249	10.461	5.22101	2.52268	1.34275	2.23576	0.00106428	0.0218529	0.903459	0.0496463	0.000625177	0.000553482	0.000553482	0.000553482	0.000603239	0.000553481	0.000553481	0.00386834	0.095327	0.000590425	0.000553482	0.0193827	0.000661824	0.0014444	0.0106216	0.278422	0.00070046	0.0013234	0.0200236
500.627	4	2.6773	1.49982	0.962782	0.51556	0.161125	0.277253	0.461689	0.453206	0.113115	0.167343	0.302382	0.522837	0.186818	0.155578	0.163669	0.5722	8.21784	3.21593	1.74193	1.15188	6.89964	2.9286	1.90195	1.01316	1.53916	0.00157553	0.0700441	0.761344	0.0453049	0.000625177	0.000553482	0.000553482	0.000553482	0.000569626	0.000553481	0.000553481	0.00107899	0.082918	0.000582022	0.000553482	0.0010669	0.000920661	0.00708772	0.0871346	0.726119	0.00118733	0.00777601	0.0941626
500.641	4	2.67025	1.42117	0.777156	0.407415	0.236767	0.385325	0.563697	0.541709	0.252893	0.315492	0.465332	0.583553	0.437371	0.321858	0.326166	0.751983	9.78347	3.89255	1.96986	1.2632	9.22784	3.91837	1.89256	1.04942	1.53406	0.00143475	0.119376	0.230019	0.00751118	0.000757015	0.000553482	0.000553482	0.000573731	0.000746425	0.000565549	0.000553481	0.00171755	0.242553	0.000611927	0.000553482	0.0120696	0.000685732	0.00281105	0.0591184	0.582194	0.000725662	0.00343819	0.149597
500.521	4	2.66388	1.26658	0.88439	0.735484	0.177198	0.269084	0.494112	0.777068	0.099308	0.162919	0.294153	0.97444	0.127001	0.094557	0.115035	0.249089	3.80026	1.50619	1.03053	0.858267	3.57698	1.62322	0.824559	0.767242	1.0822	0.00128809	0.145797	0.487812	0.255033	0.000620731	0.000553482	0.000553482	0.0167619	0.000569626	0.000553481	0.000553481	0.807575	0.0533383	0.000569627	0.000553482	0.000561477	0.00688413	0.326586	0.949709	0.79258	0.00795719	0.289763	0.731952
500.385	8	2.64289	1.57968	0.986358	0.547087	0.15501	0.28544	0.427506	0.461321	0.109504	0.164203	0.28887	0.700671	0.152688	0.127149	0.132996	0.431952	4.02741	2.02853	1.22908	0.786881	4.35162	2.16424	1.1241	0.647743	1.46605	5.709e-06	0.00223739	0.886225	0.0110671	1.347e-06	1.095e-06	1.095e-06	1.095e-06	1.174e-06	1.095e-06	1.095e-06	0.00402711	0.00844138	1.158e-06	1.095e-06	1.52e-06	5.6037e-05	0.0138489	0.530146	0.531043	9.1856e-05	0.00814492	0.686777
500.461	4	2.63573	1.48999	0.794793	0.315718	0.168947	0.25707	0.353283	0.242899	0.129472	0.146363	0.261949	0.377804	0.176322	0.143837	0.146605	0.678603	6.88833	2.78177	1.52536	0.770173	7.56068	2.6435	1.39521	0.559539	1.94853	0.00123676	0.0361741	0.329465	0.00241131	0.000620731	0.000553482	0.000553482	0.000553482	0.000569626	0.000553481	0.000553481	0.000647853	0.069134	0.000577863	0.000553482	0.00226858	0.00100729	0.0108609	0.251807	0.647649	0.000959747	0.0151505	0.403457
500.176	5	2.59611	1.67047	0.877214	0.317036	0.379613	0.463022	0.475582	0.250636	0.277534	0.269534	0.360491	0.393889	0.191273	0.16711	0.167242	0.588885	2.19015	1.2409	0.601731	0.238856	1.9303	1.08867	0.625918	0.173173	0.89286	0.000884822	0.0243893	0.224934	0.000533027	0.000392431	0.000113793	0.000113793	0.000113793	0.000157254	0.000113793	0.000113793	0.000130155	0.044306	0.000122146	0.000113793	0.000234079	0.0326434	0.501427	0.128802	0.00278998	0.0478642	0.698213	0.0922491
500.580	4	2.58952	1.60187	1.02211	0.967789	0.269213	0.405359	0.578353	0.942036	0.257141	0.249696	0.378473	1.17144	0.149405	0.134446	0.167585	0.431375	7.17071	3.158	1.7975	1.70295	7.20305	3.45356	1.84209	1.51468	0.919285	0.00141561	0.0399553	0.993032	0.875856	0.000817785	0.000553482	0.000553482	0.452043	0.000746425	0.000553481	0.000553481	0.0591184	0.062845	0.000573731	0.000553482	0.000589631	0.00100729	0.00738182	0.132824	0.0996264	0.00108641	0.00604938	0.179602
500.70	8	2.56479	1.66752	1.13894	0.767931	0.513986	0.603494	0.763682	0.704638	0.353159	0.426817	0.493472	0.667084	0.268164	0.241688	0.245217	0.465656	2.00585	0.936791	0.540289	0.364286	1.56833	0.951947	0.502438	0.301057	0.91212	2.8006e-05	0.0015439	0.49316	0.093353	7.1451e-05	1.935e-06	1.095e-06	3.3335e-05	3.119e-06	1.338e-06	1.118e-06	0.000379722	0.0293466	1.249e-06	1.095e-06	1.45e-06	0.392511	0.526563	0.0315277	0.0122935	0.642041	0.59382	0.0293241
410.47	1	2.53831	1.0697	0.562803	0.59543	1.2636	1.00584	0.992233	1.52396	0.65693	0.725398	0.540102	1.21519	0.770571	0.393702	0.431243	0.257713	1.61251	0.499876	0.277773	0.32294	1.45839	0.455146	0.226681	0.208193	0.922075	0.108769	0.850436	0.207086	0.437966	0.435673	0.98294	0.905608	0.16104	0.255452	0.185561	0.0839588	0.193431	0.78527	0.087502	0.0839588	0.0842129	0.524992	0.241118	0.125086	0.233404	0.603738	0.197456	0.11401
500.544	4	2.52261	1.31197	0.619003	0.276143	0.66959	0.800388	0.829034	0.649924	0.66479	0.557268	0.678772	0.580294	0.531014	0.423701	0.44098	1.05211	8.01188	3.05217	1.63952	0.899004	9.89785	3.30276	1.71475	0.709096	1.74119	0.00166159	0.218914	0.0259519	0.00134139	0.0331801	0.0102142	0.000638692	0.00087084	0.0258871	0.000864789	0.00102126	0.00265455	0.328923	0.000657136	0.000553482	0.547138	0.000835127	0.00998773	0.204022	0.786603	0.000840983	0.00746783	0.254224
500.671	12	2.51517	2.23314	1.83569	1.19377	0.449637	0.528612	0.632328	0.540967	0.383323	0.309497	0.376339	0.936054	0.18891	0.171892	0.175803	0.543974	5.73667	3.46939	2.3915	1.70798	5.10904	4.31504	3.0869	1.61565	0.303572	0.000290496	0.00428769	0.0588835	0.388849	0.000185103	7e-09	3e-09	8.624e-06	0.00019825	4e-09	3e-09	0.38977	0.000912793	3e-09	3e-09	1.417e-06	4.709e-06	0.00234648	0.0216001	0.107356	1.6187e-05	0.00207503	0.0162976
500.622	4	2.4856	1.68446	1.05444	0.540979	0.208032	0.353402	0.478607	0.41573	0.177906	0.226289	0.297912	0.781396	0.176879	0.144773	0.138418	0.656767	7.14527	3.36036	1.96089	1.12281	7.15562	3.4871	2.1339	1.02255	0.931569	0.00143475	0.0171197	0.64208	0.0703447	0.000657136	0.000553482	0.000553482	0.000553482	0.000620729	0.000553481	0.000553481	0.102044	0.0670791	0.000577863	0.000553482	0.0096117	0.00148364	0.00550079	0.0656603	0.701509	0.00188358	0.00791154	0.0937817
500.57	8	2.48467	1.82562	1.25155	0.671755	0.450491	0.565364	0.642457	0.450265	0.394582	0.344037	0.404276	0.494259	0.201899	0.19407	0.2002	0.541324	2.04978	1.10595	0.745931	0.419993	1.87569	1.08887	0.698427	0.347152	0.691736	0.000244996	0.00354849	0.294578	0.0306721	1.9437e-05	1.223e-06	1.095e-06	1.111e-06	3.83e-06	1.126e-06	1.095e-06	8.346e-06	0.0111947	1.232e-06	1.095e-06	2.348e-06	0.0467254	0.925275	0.342342	0.127013	0.0605859	0.770037	0.304786
500.390	4	2.4818	1.67748	1.05873	0.557195	0.121603	0.265602	0.391426	0.355862	0.091023	0.137228	0.26266	0.656914	0.121583	0.102465	0.122998	0.498295	3.83544	2.42503	1.33624	0.92274	3.40129	2.68051	1.44963	0.801009	1.91897	0.00193366	0.0195116	0.748072	0.0785389	0.00060324	0.000553482	0.000553482	0.000553482	0.000567584	0.000553481	0.000553481	0.00585547	0.0507552	0.000569627	0.000553482	0.000702236	0.00867073	0.02852	0.505012	0.840808	0.00764257	0.0184254	0.400188
500.679	8	2.47303	1.51067	0.78266	0.276371	0.151746	0.266267	0.341224	0.19297	0.103556	0.146648	0.262254	0.235488	0.132992	0.112734	0.131518	0.722962	8.3258	3.60158	1.99667	0.996897	8.98979	4.83449	2.23777	0.770877	2.47331	2.3068e-05	0.0150557	0.119682	9.36e-06	1.329e-06	1.095e-06	1.095e-06	1.095e-06	1.158e-06	1.095e-06	1.095e-06	1.095e-06	0.00628405	1.174e-06	1.095e-06	0.000120083	3.037e-06	0.000112526	0.0171669	0.930715	2.996e-06	1.6254e-05	0.0162322
500.494	4	2.47098	1.20131	0.59701	0.263514	0.192866	0.320905	0.431815	0.357314	0.19405	0.262684	0.353786	0.427989	0.335329	0.245705	0.320703	0.964314	13.4674	4.44854	2.07543	1.21728	13.0319	4.10092	2.28511	0.97763	3.04579	0.00185899	0.343118	0.0208671	0.00119544	0.000638692	0.000553482	0.000553482	0.000553482	0.00062965	0.000553481	0.000553481	0.000762361	0.166271	0.000594668	0.000553482	0.627242	0.00059894	0.00174041	0.0414815	0.626868	0.000666542	0.00284696	0.0612361
500.681	12	2.46301	1.48136	0.724207	0.257452	0.166385	0.272395	0.333826	0.190721	0.123099	0.159351	0.261949	0.214334	0.145838	0.124861	0.160405	0.757873	9.27999	3.74824	1.90604	0.864389	10.3219	3.97012	1.78439	0.70147	2.33021	1.04e-07	0.00378888	0.0051748	1.5e-08	4e-09	3e-09	3e-09	3e-09	3e-09	3e-09	3e-09	3e-09	0.0011899	3e-09	3e-09	0.000249971	6e-09	6.32e-07	0.0052648	0.659089	6e-09	3.74e-07	0.0141915
500.480	4	2.45647	1.45338	0.840506	0.402798	0.253758	0.379645	0.522446	0.415568	0.270524	0.325625	0.39107	0.604345	0.231024	0.188104	0.227262	0.76708	4.88487	2.09633	1.20742	0.67527	4.60856	1.9025	1.05686	0.531951	1.24977	0.00170622	0.0752998	0.276705	0.00692442	0.000762361	0.000553482	0.000553482	0.000553482	0.000705433	0.000553481	0.000553481	0.0085724	0.0941754	0.000586209	0.000553482	0.00720083	0.00231986	0.0548196	0.711606	0.425655	0.00379732	0.0878539	0.900386
500.519	4	2.45059	1.37888	0.80452	0.722875	0.160034	0.286741	0.41587	0.933053	0.0855	0.153356	0.269568	1.05749	0.143425	0.103496	0.133367	0.252617	3.4191	1.5699	0.884069	0.835943	3.01494	1.52405	0.934385	0.745535	1.15446	0.00210496	0.133325	0.211728	0.236871	0.000611927	0.000553482	0.000553482	0.274994	0.000569626	0.000553481	0.000553481	0.528858	0.059619	0.000569627	0.000553482	0.000561477	0.0108609	0.283618	0.79258	0.845363	0.0119977	0.276705	0.856012
500.532	4	2.44673	1.34447	0.753776	0.345951	0.157224	0.269559	0.409151	0.299831	0.097183	0.148504	0.269365	0.460309	0.122156	0.091639	0.105152	0.464568	7.00376	2.40101	1.33084	0.863935	6.565	2.80763	1.4384	0.686422	2.62374	0.00123676	0.0889417	0.308732	0.00394056	0.000611927	0.000553482	0.000553482	0.000553482	0.000569626	0.000553481	0.000553481	0.000901676	0.0489432	0.000569627	0.000553482	0.00095309	0.00104976	0.0245584	0.423403	0.743664	0.00110897	0.0123995	0.296895
500.500	4	2.44601	1.20509	0.583241	0.244515	0.210642	0.315263	0.417792	0.327249	0.194475	0.277955	0.37065	0.433934	0.290082	0.238384	0.264739	0.750449	8.61535	3.01897	1.42151	0.632334	7.7076	2.96969	1.22867	0.453614	2.52495	0.00129684	0.184689	0.0213004	0.000979861	0.000657136	0.000553482	0.000553482	0.000553482	0.000680886	0.000553481	0.000553481	0.000741184	0.140574	0.000590425	0.000553482	0.00584742	0.000829309	0.0102716	0.435872	0.406742	0.000876928	0.014052	0.681473
500.419	4	2.41745	1.46808	0.730772	0.283786	0.192284	0.305556	0.370772	0.244896	0.125436	0.199028	0.292223	0.780007	0.204051	0.140841	0.182956	0.592926	5.90932	2.74933	1.45021	0.636353	5.93975	2.44618	1.29189	0.503261	1.76429	0.00190847	0.0665185	0.110442	0.0014444	0.000638692	0.000553482	0.000553482	0.000553482	0.00057373	0.000553481	0.000553481	0.0623183	0.0752912	0.000577863	0.000553482	0.00124975	0.00122839	0.0155607	0.365292	0.378806	0.00138734	0.0220774	0.532674
500.520	4	2.41357	1.42275	0.948348	0.796978	0.160647	0.288685	0.450347	0.809832	0.087837	0.145792	0.273124	0.956424	0.122372	0.094947	0.132198	0.319667	3.33822	1.68854	1.1535	0.995223	3.17549	1.65854	1.04394	0.875898	1.01272	0.00175195	0.0639713	0.880447	0.439309	0.000616314	0.000553482	0.000553482	0.013167	0.000569626	0.000553481	0.000553481	0.426783	0.0516821	0.000569627	0.000553482	0.000567005	0.0119319	0.201956	0.803069	0.97136	0.0107407	0.172779	0.891175
500.326	8	2.40863	1.15853	0.590519	0.453273	0.224986	0.299385	0.430602	0.900321	0.205097	0.252407	0.359374	0.988744	0.15028	0.175971	0.186363	0.372026	1.17924	0.516296	0.316216	0.244317	1.47633	0.530163	0.264545	0.185338	0.935467	0.000101696	0.619655	0.000471787	0.000828983	1.896e-06	1.095e-06	1.095e-06	0.0999474	1.588e-06	1.095e-06	1.095e-06	0.905179	0.00813962	1.207e-06	1.095e-06	1.18e-06	0.875422	0.00941211	6.7454e-05	0.000186033	0.451821	0.00206971	1.7291e-05
500.383	4	2.39892	1.33589	0.734053	0.347737	0.179863	0.287809	0.396838	0.325023	0.10823	0.157781	0.263371	0.634523	0.122224	0.092397	0.113167	0.459229	5.31102	1.95601	1.11975	0.667589	5.09805	2.32189	1.09458	0.436336	1.4968	0.00194636	0.156856	0.116187	0.00370448	0.000625177	0.000553482	0.000553482	0.000553482	0.000569626	0.000553481	0.000553481	0.024435	0.0480577	0.000569627	0.000553482	0.000656259	0.00257108	0.109149	0.914227	0.43473	0.00320952	0.0864202	0.962078
500.350	9	2.39852	2.27284	1.9121	1.12481	0.422537	0.490509	0.62645	0.529685	0.329367	0.262684	0.329608	0.693248	0.132837	0.143744	0.145402	0.424443	1.23833	1.04974	0.891539	0.488003	1.08124	0.982794	0.706346	0.459123	0.755593	2.298e-06	7.106e-06	0.000246306	0.152667	2.7751e-05	2.4e-07	2.38e-07	2.49e-07	7.43e-07	2.43e-07	2.38e-07	0.00014759	0.00207523	2.63e-07	2.38e-07	2.75e-07	0.828905	0.836959	0.39412	0.0232023	0.863249	0.384174	0.181975
500.381	4	2.37879	1.56427	0.864932	0.339473	0.150528	0.271362	0.374758	0.292743	0.091873	0.133518	0.267943	0.53026	0.16446	0.116196	0.133903	0.537292	3.49301	2.21292	1.22529	0.70141	3.36724	2.47996	1.21189	0.469302	1.80889	0.00221719	0.0395813	0.318988	0.00316947	0.000607569	0.000553482	0.000553482	0.000553482	0.000569626	0.000553481	0.000553481	0.0033744	0.0670791	0.000573731	0.000553482	0.000935252	0.00688413	0.0455141	0.653239	0.390478	0.00721245	0.02852	0.704389
500.625	3	2.37711	1.55648	1.01997	0.557086	0.180184	0.319241	0.490292	0.431639	0.099095	0.195888	0.306039	0.845764	0.189516	0.115286	0.140425	0.463161	8.71595	3.59829	1.76954	1.2871	8.39172	4.04315	2.0021	1.09142	1.24588	0.00715659	0.112158	0.732404	0.0890037	0.00304645	0.00277011	0.00277011	0.00277011	0.00283176	0.00277011	0.00277011	0.100976	0.134927	0.00283177	0.00277011	0.00390998	0.00357191	0.0157922	0.162117	0.675828	0.00370228	0.014126	0.175295
500.458	4	2.37314	1.25217	0.671544	0.262439	0.179401	0.282502	0.385441	0.259676	0.123737	0.167914	0.280235	0.297352	0.172596	0.131364	0.155729	0.731597	6.77892	2.54223	1.08332	0.610535	6.47522	2.4202	1.00586	0.420807	2.2803	0.00169496	0.192518	0.0465724	0.00115539	0.000629652	0.000553482	0.000553482	0.000553482	0.000586208	0.000553481	0.000553481	0.000553482	0.067661	0.000573731	0.000553482	0.00442452	0.00123676	0.0223039	0.816607	0.305057	0.00148364	0.0410954	0.974455
500.86	8	2.37012	1.47866	0.909364	0.38751	0.778131	0.785894	0.778329	0.48914	0.711736	0.687433	0.625235	0.55914	0.429095	0.40003	0.399804	0.68888	2.07518	0.790738	0.509019	0.244924	1.99038	0.788558	0.456643	0.191926	0.892925	0.000190125	0.0484136	0.184359	0.000170476	0.0736348	0.000427822	1.142e-06	1.158e-06	0.00311526	0.000284413	1.772e-06	1.3657e-05	0.0510267	1.414e-06	1.095e-06	1.6848e-05	0.055338	0.101082	0.00937466	0.000259827	0.0465744	0.115192	0.00332179
500.643	4	2.35625	1.18839	0.571564	0.235615	0.332433	0.471076	0.545801	0.403213	0.343174	0.417112	0.480062	0.469061	0.436314	0.302605	0.319226	0.724817	10.2016	3.62147	1.69142	0.924838	9.39436	3.41005	1.66322	0.712523	2.78623	0.00142515	0.195851	0.0308496	0.000914292	0.0012036	0.000553482	0.000553482	0.000553482	0.000927069	0.000594667	0.000553481	0.00087084	0.235577	0.000607569	0.000553482	0.0957326	0.000685732	0.0029948	0.156288	0.822642	0.000741184	0.00426788	0.305057
500.592	4	2.30146	1.05337	0.587984	0.318224	0.240267	0.321283	0.473911	0.492561	0.223153	0.268107	0.344745	0.593904	0.278451	0.230578	0.252935	0.625123	8.52917	3.03612	1.53953	0.965669	8.05639	2.85305	1.40547	0.731345	2.51786	0.00170622	0.450877	0.055065	0.00236518	0.00070046	0.000553482	0.000553482	0.000553482	0.000652478	0.000553481	0.000553481	0.00239584	0.133392	0.000590425	0.000553482	0.078209	0.000800777	0.00733914	0.189881	0.938897	0.000823528	0.0101004	0.345097
500.401	8	2.29538	1.59901	0.937343	0.506739	0.155703	0.287074	0.405982	0.335489	0.085287	0.142652	0.26205	0.77361	0.107038	0.09196	0.098036	0.391608	4.42127	1.99194	1.18076	0.857221	4.38365	2.43848	1.43432	0.675011	1.98188	1.1174e-05	0.00274308	0.740898	0.00232052	1.329e-06	1.095e-06	1.095e-06	1.095e-06	1.158e-06	1.095e-06	1.095e-06	0.0628749	0.00465622	1.158e-06	1.095e-06	1.225e-06	7.0229e-05	0.0151127	0.707029	0.636168	8.0128e-05	0.00195837	0.329281
500.446	4	2.29306	1.47667	0.888676	0.464853	0.152877	0.290593	0.441431	0.405008	0.10653	0.166487	0.272616	0.62046	0.14264	0.109726	0.131573	0.487825	4.04337	1.94557	1.23715	0.691669	3.83164	1.92419	1.17705	0.536456	1.52125	0.00205083	0.0474339	0.684322	0.0262124	0.000611927	0.000553482	0.000553482	0.000553482	0.000569626	0.000553481	0.000553481	0.017669	0.058316	0.000569627	0.000553482	0.0024769	0.00479071	0.0670957	0.644862	0.498833	0.0065693	0.0818906	0.715949
500.633	4	2.29147	1.05746	0.577187	0.326034	0.190261	0.276796	0.451119	0.453955	0.134996	0.183471	0.307461	0.63398	0.181532	0.153601	0.158347	0.458172	6.76659	2.68643	1.50205	1.01808	7.1377	2.76821	1.48019	0.865523	1.89682	0.00206424	0.56764	0.037222	0.00473307	0.000643257	0.000553482	0.000553482	0.000553482	0.00057373	0.000553481	0.000553481	0.028661	0.0718515	0.000586209	0.000553482	0.00067561	0.000979861	0.0149891	0.286241	0.911149	0.000920661	0.0134564	0.329465
410.70	14	2.28846	1.31422	0.897393	0.510956	1.23258	1.11894	0.954334	0.92669	0.949442	0.736673	0.672576	0.931558	0.732471	0.533166	0.510348	0.568651	1.49148	0.756504	0.482236	0.348282	1.44505	0.688526	0.453974	0.262331	1.09691	1.45e-07	0.0392426	0.0401357	0.000223801	0.0188013	0.0463144	0.0261758	0.0844671	0.178396	9.713e-06	6e-09	0.234882	0.244256	0	0	7.2e-08	0.194199	0.0315275	5.5554e-05	2.4127e-05	0.177731	0.013781	9.552e-06
500.601	4	2.28815	1.49265	0.921696	0.546388	0.246401	0.404021	0.55215	0.570199	0.215506	0.264111	0.33357	1.01735	0.204247	0.17052	0.194382	0.391314	8.09077	3.46219	1.9924	1.36127	7.28232	3.67794	2.08048	1.29966	1.30369	0.00252216	0.109578	0.484168	0.059642	0.000741184	0.000553482	0.000553482	0.000590425	0.000652478	0.000553481	0.000553481	0.889641	0.0724672	0.000582022	0.000553482	0.000572585	0.00089543	0.00630452	0.0540887	0.377755	0.00102832	0.00597821	0.0815503
500.562	8	2.28497	1.39289	0.733008	0.344351	0.14948	0.251221	0.33953	0.257197	0.104831	0.135658	0.266317	0.73115	0.139673	0.110226	0.135573	0.570665	6.63535	3.043	1.63395	1.07205	7.27249	3.75828	2.00366	0.837721	1.98829	1.4718e-05	0.0147177	0.0350394	3.4967e-05	1.32e-06	1.095e-06	1.095e-06	1.095e-06	1.158e-06	1.095e-06	1.095e-06	0.00534185	0.00705581	1.158e-06	1.095e-06	3.143e-06	4.145e-06	0.000266844	0.0774631	0.903552	3.881e-06	3.7335e-05	0.020557
500.718	12	2.27656	1.78477	0.99862	0.527457	0.562291	0.63748	0.657091	0.574742	0.465957	0.402982	0.48118	0.52516	0.459417	0.331067	0.343352	0.943777	5.48269	2.86825	1.67763	1.00781	5.73605	2.90422	1.96536	0.883334	0.306017	3.68e-07	0.000529772	0.987985	0.000514595	3.76e-06	1e-08	3e-09	9.33e-07	2.42e-07	3e-09	3e-09	0.000954897	0.0728104	4e-09	3e-09	0.427302	1.24e-07	1.3765e-05	0.0112472	0.930222	1.07e-07	2.7723e-05	0.0431966
500.154	8	2.26969	1.62537	1.2829	0.696025	0.476763	0.616363	0.686611	0.533992	0.38396	0.391707	0.452024	0.500204	0.173448	0.21367	0.212824	0.474635	1.86361	1.04405	0.733387	0.445791	1.72977	1.00296	0.666204	0.341251	0.713118	2.3068e-05	0.00125894	0.253771	0.0697514	3.0286e-05	1.215e-06	1.095e-06	1.182e-06	7.296e-06	1.215e-06	1.095e-06	8.783e-06	0.0134824	1.232e-06	1.095e-06	1.622e-06	0.0432134	0.761676	0.166904	0.0117343	0.0654349	0.996176	0.0878735
500.634	4	2.26342	1.2205	0.760341	0.415003	0.161646	0.266985	0.419166	0.438737	0.113753	0.171768	0.278203	0.662316	0.178811	0.147603	0.165344	0.468851	7.86566	3.22912	1.76143	1.24785	7.84562	3.48382	2.06591	1.04655	2.02905	0.00195915	0.187272	0.255033	0.0115436	0.000616314	0.000553482	0.000553482	0.000553482	0.000569626	0.000553481	0.000553481	0.0272774	0.0697304	0.000582022	0.000553482	0.000866951	0.000835127	0.00467605	0.0882153	0.46617	0.000846878	0.0039649	0.0623183
500.642	4	2.25686	1.07733	0.673065	0.390754	0.185949	0.261879	0.467739	0.47524	0.111204	0.172481	0.301975	0.562188	0.216373	0.179734	0.18123	0.524064	7.94256	2.81458	1.57784	1.09611	7.61408	2.69725	1.47147	0.901807	1.79039	0.00224609	0.476923	0.0867768	0.00944093	0.000634157	0.000553482	0.000553482	0.000561501	0.000569626	0.000553481	0.000553481	0.00434683	0.0825739	0.000586209	0.000553482	0.000999071	0.00087084	0.00907422	0.194512	0.67437	0.000940016	0.0130244	0.266551
410.56	6	2.25445	1.02594	0.458824	0.169519	1.02326	0.747319	0.666247	0.411514	0.738714	0.51916	0.527403	0.772765	0.902713	0.574474	0.602162	0.845317	2.43278	0.730823	0.312567	0.155335	2.34918	0.77852	0.291213	0.114916	2.50087	0.000136881	0.731843	0.000359162	2.8629e-05	0.645659	0.000245857	2.3866e-05	2.3866e-05	0.016739	0.000176535	2.5601e-05	0.0250623	0.736328	6.3631e-05	2.8629e-05	0.0146386	0.0183951	0.26754	0.000609087	5.4526e-05	0.016884	0.293634	0.000301154
500.574	3	2.24715	1.56466	1.17057	0.832218	0.264357	0.427377	0.606381	0.694966	0.198936	0.221579	0.352161	1.117	0.185974	0.153172	0.152693	0.431506	9.08821	3.95735	2.3871	1.69978	8.7606	4.11102	3.05581	1.74988	1.12843	0.00710866	0.0451378	0.375201	0.451904	0.00400446	0.00277011	0.00277011	0.00451569	0.00311368	0.00277011	0.00277011	0.511933	0.116642	0.00289467	0.00277011	0.0117903	0.00386444	0.0098914	0.0458641	0.142853	0.00414908	0.011692	0.0463538
500.639	3	2.2439	0.992267	0.603266	0.350137	1.45471	1.23293	1.03328	0.852846	1.01423	0.943196	0.901559	0.884994	0.722614	0.534652	0.611554	0.937368	3.86444	1.56105	1.23175	0.687888	3.40352	1.83713	0.970029	0.721185	0.408352	0.131593	0.705576	0.108163	0.00807041	0.0272858	0.10476	0.381268	0.0763239	0.793929	0.594371	0.393581	0.641754	0.642184	0.00591875	0.00289467	0.608904	0.281321	0.830449	0.793929	0.244099	0.307111	0.828701	0.804321
500.481	4	2.2239	1.09728	0.568701	0.237546	0.192124	0.274675	0.377926	0.277116	0.124374	0.176478	0.296693	0.401282	0.192366	0.138598	0.147553	0.643082	5.00831	2.1762	1.16589	0.577365	4.59077	1.95868	1.04934	0.495337	2.45653	0.00239584	0.493918	0.019715	0.000946551	0.000638692	0.000553482	0.000553482	0.000553482	0.000569626	0.000553481	0.000553481	0.000812078	0.0765749	0.000573731	0.000553482	0.00431544	0.00193366	0.0548196	0.702948	0.287998	0.00293856	0.0775555	0.925011
500.582	4	2.21937	1.39069	1.03379	1.16004	0.458369	0.556372	0.723194	1.15063	0.297078	0.418682	0.422359	1.1568	0.18553	0.132135	0.186079	0.587685	6.77695	3.27929	2.30177	1.86648	7.50791	3.26925	2.41562	2.18271	0.678692	0.00233488	0.0656603	0.771715	0.27075	0.00307132	0.00056555	0.000553482	0.238413	0.000762359	0.000590423	0.000553481	0.0612361	0.0709361	0.000573731	0.000553482	0.00343808	0.00122008	0.00833092	0.0407123	0.0266075	0.00139671	0.00949438	0.0507846
500.398	4	2.20342	1.5991	1.24699	1.05983	0.156399	0.315708	0.495894	0.793396	0.093147	0.1682	0.300553	1.06328	0.146553	0.125259	0.154466	0.307289	3.74486	2.11849	1.53249	1.25023	3.43003	2.06304	1.54468	1.25398	1.20795	0.0033744	0.0368699	0.364265	0.621375	0.000611927	0.000553482	0.000553482	0.0143584	0.000569626	0.000553481	0.000553481	0.486595	0.0614837	0.000569627	0.000553482	0.000567005	0.00867073	0.0700441	0.352083	0.528858	0.0127433	0.0759387	0.385145
500.645	4	2.19109	1.17874	0.609418	0.263407	0.17973	0.28505	0.387595	0.305773	0.154964	0.184042	0.314369	0.698559	0.261097	0.190169	0.228759	0.736292	9.36934	4.05803	2.11668	1.19179	9.96901	4.05239	2.01414	0.889353	3.49687	0.00615756	0.530128	0.0193101	0.00121181	0.000620731	0.000553482	0.000553482	0.000553482	0.000607568	0.000553481	0.000553481	0.00764257	0.106205	0.000586209	0.000553482	0.00842655	0.000762361	0.00312987	0.0461466	0.64208	0.000806409	0.0034168	0.110876
500.164	7	2.182	2.05581	1.50015	0.764164	0.416554	0.553683	0.665541	0.465752	0.293679	0.332333	0.385889	0.376084	0.229902	0.190194	0.185358	0.533611	2.0523	1.28947	0.908278	0.48747	2.09072	1.25377	0.946611	0.422026	0.783711	0.00258388	0.00836557	0.177146	0.0830403	5.4123e-05	5.225e-06	5.082e-06	5.117e-06	9.346e-06	5.299e-06	5.082e-06	6.39e-06	0.0216715	5.563e-06	5.082e-06	9.338e-06	0.0679136	0.483432	0.690904	0.0966034	0.053661	0.381532	0.783619
500.619	3	2.17631	1.49213	0.940272	0.506188	0.272968	0.386242	0.535285	0.475969	0.221029	0.221293	0.318026	0.777744	0.167828	0.151659	0.151466	0.501515	4.7273	2.30287	1.67236	0.859608	4.16368	2.73506	1.2215	0.767527	0.369752	0.00957493	0.0977555	0.739164	0.0737565	0.00354634	0.00277011	0.00277011	0.00277011	0.00320544	0.00277011	0.00277011	0.324414	0.110497	0.00287356	0.00277011	0.00368801	0.00710866	0.0486121	0.272407	0.938342	0.012224	0.0407594	0.54567
500.400	4	2.13956	1.28075	0.876122	0.544559	0.201049	0.32163	0.502097	0.560257	0.134783	0.179475	0.308985	0.741894	0.16453	0.131556	0.150983	0.43329	5.55892	2.17319	1.43577	1.05704	5.16584	2.11108	1.40734	0.90404	1.72805	0.00560009	0.42228	0.396935	0.0697445	0.000643257	0.000553482	0.000553482	0.000594668	0.00057373	0.000553481	0.000553481	0.0422629	0.0645114	0.000573731	0.000553482	0.000962126	0.00476181	0.0463591	0.297794	0.908072	0.00473307	0.0673859	0.39155
500.561	4	2.1361	1.39546	0.795755	0.37975	0.15513	0.270861	0.365312	0.312627	0.090173	0.13523	0.250063	0.798385	0.122264	0.088117	0.108451	0.428325	4.73628	2.46861	1.30116	1.03903	5.08218	3.11076	1.55867	0.784534	1.99774	0.00288328	0.0900404	0.236871	0.00583813	0.000611927	0.000553482	0.000553482	0.000553482	0.000569626	0.000553481	0.000553481	0.261572	0.0476201	0.000569627	0.000553482	0.00063126	0.00249002	0.0239468	0.439309	0.954346	0.00226067	0.00746783	0.27075
500.113	9	2.13545	1.50639	0.826288	0.446933	0.549334	0.620248	0.68485	0.461381	0.429208	0.433097	0.46838	0.433119	0.30703	0.233977	0.256029	0.597527	1.86128	0.943336	0.518249	0.296811	1.56957	0.831855	0.445156	0.185796	0.724241	4.4744e-05	0.0208123	0.343311	0.000334032	2.0961e-05	3.6e-07	2.38e-07	2.38e-07	2.743e-06	3.43e-07	2.38e-07	9.48e-07	0.0224709	2.76e-07	2.38e-07	1.409e-06	0.0305411	0.543829	0.00482612	8.6124e-05	0.0620054	0.286853	0.00146136
500.596	4	2.12949	1.36646	0.719624	0.275754	0.154118	0.271341	0.354628	0.230429	0.107592	0.132519	0.254228	0.585907	0.121718	0.099085	0.12736	0.65513	6.29392	2.37966	1.3992	0.745816	6.62761	2.88193	1.4641	0.682216	2.59461	0.00623065	0.134838	0.0775555	0.0013234	0.000611927	0.000553482	0.000553482	0.000553482	0.000569626	0.000553481	0.000553481	0.00350307	0.0484988	0.000569627	0.000553482	0.00226858	0.00126219	0.0310005	0.418922	0.682897	0.00142515	0.0135296	0.389408
500.591	4	2.11935	0.873726	0.417069	0.180725	0.232402	0.263279	0.361408	0.302215	0.193201	0.185755	0.307258	0.46224	0.233244	0.203332	0.215086	0.678714	8.22998	2.65993	1.19978	0.641186	8.15175	2.3034	1.00783	0.447271	2.92186	0.00279326	0.704389	0.00286507	0.000647853	0.000690609	0.000553482	0.000553482	0.000553482	0.000634156	0.000553481	0.000553481	0.000757014	0.088221	0.000586209	0.000553482	0.0024769	0.000829309	0.0182337	0.700071	0.372531	0.000858781	0.0381149	0.977551
500.581	4	2.11847	1.36656	0.86821	0.592627	0.286037	0.430913	0.587388	0.673292	0.224852	0.280239	0.350332	0.680724	0.191268	0.150349	0.20237	0.583419	7.22005	3.03619	1.97981	1.32006	7.2809	3.24127	1.85739	1.27721	1.509	0.0034597	0.114841	0.306891	0.0685569	0.00085281	0.000553482	0.000553482	0.00100036	0.000700458	0.000553481	0.000553481	0.0430567	0.0768986	0.000582022	0.000553482	0.00137041	0.00100729	0.0096021	0.100829	0.42228	0.00129684	0.00949438	0.195181
500.621	4	2.11368	1.35026	0.886059	0.50543	0.234386	0.362616	0.509201	0.486233	0.209558	0.220009	0.311017	0.62728	0.183274	0.149464	0.150661	0.577816	6.2391	2.61418	1.4366	0.98319	5.31646	2.51112	1.48152	0.983933	0.625558	0.00350308	0.154033	0.476923	0.0393954	0.000695518	0.000553482	0.000553482	0.000553482	0.000666541	0.000553481	0.000553481	0.0217414	0.0718515	0.000582022	0.000553482	0.000866951	0.0013234	0.0167619	0.279284	0.857535	0.00190847	0.0200236	0.329465
500.60	5	2.10287	1.19352	0.551821	0.220281	0.421184	0.585813	0.620978	0.376842	0.382049	0.409405	0.461472	0.345666	0.252159	0.237672	0.232623	0.585155	1.75525	0.732045	0.406344	0.191346	1.67338	0.668139	0.319947	0.126437	1.07938	0.00146865	0.340444	0.0123929	0.000272069	0.00125571	0.0001179	0.000113793	0.000113793	0.0002989	0.000123884	0.000113793	0.000113793	0.0651171	0.000124763	0.000113793	0.000188855	0.172975	0.224934	0.00601245	0.000554026	0.182461	0.128802	0.00285403
500.600	4	2.10102	1.4563	0.814259	0.363557	0.125334	0.261391	0.370444	0.302859	0.089536	0.146791	0.257174	0.777442	0.177902	0.128127	0.162027	0.468903	7.74048	3.19757	1.9352	1.17312	7.76105	4.42707	2.40983	0.98739	2.35297	0.00303284	0.0700441	0.172169	0.00375064	0.00060324	0.000553482	0.000553482	0.000553482	0.000569626	0.000553481	0.000553481	0.089673	0.0706331	0.000573731	0.000553482	0.000595417	0.000901677	0.00553371	0.053366	0.767265	0.00089543	0.00190847	0.0295199
500.342	3	2.09427	1.1189	0.757937	0.462818	0.615515	0.477911	0.602153	0.459784	0.407115	0.294083	0.326154	0.770019	0.0312	0.137144	0.122501	0.473956	0.717958	0.505719	0.511348	0.233345	0.56783	0.570357	0.366006	0.169967	0.574472	0.0158896	0.32662	0.682397	0.0789637	0.0432481	0.00277011	0.00277011	0.00277011	0.00541254	0.00277011	0.00277011	0.0852769	0.0255192	0.0028526	0.00277011	0.0029101	0.178892	0.111652	0.0941756	0.0110382	0.149702	0.132744	0.0321627
500.507	4	2.09422	1.23126	0.645916	0.265641	0.151846	0.267799	0.388522	0.284173	0.105043	0.163633	0.284299	0.307672	0.156742	0.118713	0.135535	0.594184	5.69691	2.35924	1.27087	0.695731	5.15752	2.23622	1.17786	0.464177	2.35271	0.00354695	0.259106	0.0358305	0.00127077	0.000611927	0.000553482	0.000553482	0.000553482	0.00057373	0.000553481	0.000553481	0.000657136	0.061754	0.000573731	0.000553482	0.000811012	0.00155467	0.0331801	0.614538	0.406742	0.00209131	0.0360019	0.724663
XCaMP-Gf	69	2.08112	1.47161	1.03685	0.622234	0.300047	0.426027	0.572214	0.51326	0.262239	0.291514	0.338141	0.840453	0.30115	0.229384	0.209214	0.696116	4.37381	2.73344	1.51815	1.14109	4.04711	2.5438	1.47913	0.934173	2.4111	0	4.21e-06	0.200799	3.73e-07	0	0	0	0	0	0	0	0.0123831	4e-09	0	0	1e-09	0	0	1.7587e-05	0.36199	0	0	0.0016746
500.613	4	2.07933	1.41954	0.834331	0.455507	0.166422	0.325625	0.458683	0.529825	0.130322	0.167058	0.274647	1.07212	0.171414	0.129607	0.121196	0.297461	6.01356	2.7776	1.57821	0.955741	5.45854	2.78383	1.62421	1.00067	0.950841	0.00352495	0.112624	0.252611	0.0243122	0.000616314	0.000553482	0.000553482	0.00056555	0.000569626	0.000553481	0.000553481	0.509985	0.0670791	0.000577863	0.000553482	0.000561477	0.00129684	0.0164107	0.263224	0.951255	0.00201106	0.0152318	0.34808
500.522	4	2.07608	1.25242	0.815298	0.662879	0.157522	0.281843	0.453183	0.696564	0.09166	0.147219	0.270076	1.02568	0.114109	0.092091	0.116345	0.23131	2.63842	1.53426	0.953323	0.846732	2.26673	1.52168	0.92276	0.739754	1.14092	0.00333247	0.220372	0.239186	0.17462	0.000616314	0.000553482	0.000553482	0.00239584	0.000569626	0.000553481	0.000553481	0.88351	0.0434248	0.000569627	0.000553482	0.000561477	0.0438631	0.35108	0.929637	0.753962	0.0860647	0.240739	0.937353
500.602	4	2.07583	1.2511	0.661245	0.309045	0.157087	0.271326	0.381864	0.319631	0.103556	0.160064	0.269466	0.474885	0.14674	0.118738	0.139283	0.597715	7.07069	2.74453	1.56743	0.867466	6.85909	3.04284	1.62441	0.755643	2.07945	0.00316947	0.255844	0.0615052	0.00220287	0.000616314	0.000553482	0.000553482	0.000553482	0.000569626	0.000553481	0.000553481	0.00104976	0.058316	0.000569627	0.000553482	0.0277732	0.00104257	0.0121303	0.27075	0.795573	0.00115539	0.01148	0.246229
500.52	7	2.07182	1.37874	0.910775	0.444839	0.615204	0.604442	0.688213	0.470389	0.450025	0.391421	0.427134	0.497518	0.276555	0.2508	0.243651	0.57982	1.33233	0.811597	0.474777	0.284611	1.26556	0.790584	0.457334	0.188195	0.893724	0.000399242	0.0171452	0.642981	0.00251004	0.000494966	5.72e-06	5.082e-06	5.082e-06	3.3058e-05	6.004e-06	5.082e-06	3.327e-05	0.0311368	5.8e-06	5.082e-06	9.87e-06	0.159947	0.464443	0.040255	0.000548989	0.14647	0.334838	0.0150803
500.573	4	2.05133	1.26561	0.816679	0.590771	0.25871	0.369544	0.566894	0.670911	0.192563	0.261399	0.377457	0.968042	0.201357	0.148835	0.167255	0.378156	8.78863	3.2293	2.15403	1.55547	8.59632	3.3696	1.97973	1.33255	1.79488	0.00473307	0.259926	0.298696	0.101233	0.000746426	0.000553482	0.000553482	0.00587287	0.000657134	0.000553481	0.000553481	0.7732	0.0759308	0.000586209	0.000553482	0.000875228	0.00117927	0.00917767	0.0645303	0.243081	0.00143475	0.0115436	0.131826
500.405	4	2.04148	1.34458	0.848625	0.392059	0.166505	0.279596	0.399261	0.33459	0.100582	0.140654	0.25433	0.723878	0.135406	0.093562	0.105104	0.390281	3.92479	2.3625	1.32288	0.972794	4.01795	2.56818	1.4978	0.776299	2.14734	0.00556681	0.155157	0.324675	0.00566719	0.000620731	0.000553482	0.000553482	0.000553482	0.000569626	0.000553481	0.000553481	0.10534	0.0552851	0.000569627	0.000553482	0.000572585	0.00556681	0.0580825	0.611812	0.813594	0.00594291	0.0308496	0.425655
410.62	8	2.02687	1.17263	0.72461	0.428902	1.35196	1.12397	1.00934	0.828415	1.10473	0.729965	0.737491	0.918672	0.668984	0.645489	0.610358	0.826839	1.20864	0.694939	0.416979	0.275829	1.21749	0.681055	0.362451	0.204737	1.07829	6.5535e-05	0.200229	0.0335281	0.000221232	0.00514225	0.221699	0.625462	0.00817794	0.208281	0.00309458	6.8236e-05	0.101939	0.339717	6.332e-06	1.689e-06	0.0249917	0.417217	0.0749679	0.000371891	0.000152749	0.571279	0.0682873	0.000170476
500.536	4	2.01785	0.988181	0.564303	0.261827	0.161138	0.260206	0.378812	0.300421	0.103981	0.146363	0.271905	0.556877	0.130157	0.103904	0.108749	0.472737	5.09522	2.26553	1.22908	0.809976	5.0897	2.39783	1.30762	0.623605	2.88083	0.00348132	0.704389	0.0209747	0.00122008	0.000616314	0.000553482	0.000553482	0.000553482	0.000569626	0.000553481	0.000553481	0.00268862	0.0526232	0.000569627	0.000553482	0.000619095	0.00257108	0.0418706	0.624118	0.684322	0.00263766	0.0248068	0.537785
500.422	4	2.01669	1.2036	0.667108	0.271672	0.20885	0.349294	0.471139	0.318495	0.207008	0.231141	0.397673	0.388095	0.236398	0.203837	0.219122	0.855348	4.89469	2.34806	1.17745	0.590503	4.05603	2.20612	1.1326	0.433511	1.56755	0.0034597	0.259106	0.0528886	0.00129684	0.000652479	0.000553482	0.000553482	0.000553482	0.000647851	0.000553481	0.000553481	0.00156507	0.0972712	0.000586209	0.000553482	0.0411822	0.00239584	0.051246	0.753962	0.253416	0.00527522	0.0949281	0.762823
500.76	9	2.01591	1.18279	0.582356	0.295492	0.29587	0.460543	0.610278	0.502613	0.385447	0.420252	0.442982	0.531799	0.256344	0.262566	0.285424	0.564191	1.85024	0.852375	0.420449	0.24549	2.05344	0.841747	0.385288	0.17202	1.09233	0.000110613	0.555881	0.000396786	2.511e-06	9e-07	2.38e-07	2.38e-07	3.67e-07	1.117e-06	3.14e-07	2.38e-07	3.752e-06	0.0134291	2.83e-07	2.38e-07	7.21e-07	0.027869	0.225462	0.000161196	1.3783e-05	0.0279608	0.135334	0.000102705
410.60	3	2.00932	1.02277	0.580372	0.337781	0.982907	0.869345	0.810701	0.7655	0.78821	0.569542	0.645146	1.1217	0.47932	0.387739	0.2897	0.416226	1.45083	0.67787	0.369563	0.243539	1.64779	0.622409	0.328941	0.194894	1.34717	0.0177361	0.961552	0.0287261	0.00926752	0.807793	0.0898494	0.00277011	0.030748	0.0977554	0.00409067	0.00327587	0.57282	0.407509	0.00309113	0.00277011	0.00293926	0.34348	0.344623	0.0276004	0.0104846	0.222991	0.16551	0.0202461
500.714	12	2.00385	1.4108	0.93301	0.444818	0.207498	0.322994	0.44966	0.328835	0.12756	0.163918	0.290394	0.689174	0.159291	0.114589	0.131456	0.450222	6.37295	2.92081	1.70995	1.1293	6.6353	3.35691	2.18499	0.955921	1.21074	1.118e-06	0.00380237	0.789348	7.9466e-05	4e-09	3e-09	3e-09	3e-09	3e-09	3e-09	3e-09	0.00202129	0.00126175	3e-09	3e-09	1.364e-06	1.8e-08	6.607e-06	0.0099251	0.269695	1.8e-08	1.54e-06	0.0012098
XCaMP-G	63	2.00146	1.56849	1.01847	0.713326	0.39834	0.523849	0.642761	0.568793	0.381199	0.402554	0.410067	0.569641	0.389608	0.29901	0.27792	0.712616	5.22331	3.0508	1.86711	1.23179	4.44718	2.87523	1.82975	1.10914	2.96119	0	4e-08	0.992253	4.3e-08	0	0	0	0	0	0	0	0	1.944e-06	0	0	0	0	0	0	0.104097	0	0	1.71e-07
410.54	2	1.99094	0.796509	0.476864	0.384082	1.49814	1.14255	1.07865	1.27675	1.1094	0.888532	0.967898	1.15674	0.747041	0.680357	0.63151	0.431311	0.812175	0.32942	0.19211	0.197084	0.887706	0.320687	0.178533	0.138011	1.05673	0.0444443	0.395111	0.0438658	0.0496268	0.0934613	0.467384	0.209739	0.166536	0.645355	0.445785	0.755152	0.217836	0.68899	0.0268839	0.0146365	0.0149123	0.514042	0.0337934	0.0206206	0.0282379	0.643384	0.0302738	0.0204706
500.611	4	1.96641	1.27916	0.660748	0.329819	0.135313	0.264669	0.374408	0.350574	0.097396	0.138085	0.260019	0.872561	0.152273	0.120455	0.12347	0.374566	6.92663	2.85731	1.58336	0.961247	6.87068	3.28652	1.66687	0.730284	2.10418	0.00847507	0.398018	0.0461466	0.00265455	0.00060324	0.000553482	0.000553482	0.000553482	0.000569626	0.000553481	0.000553481	0.309655	0.0588344	0.000569627	0.000553482	0.000567005	0.00107161	0.0135296	0.299599	0.920388	0.0012036	0.00660794	0.227766
500.486	12	1.96298	1.19135	0.692706	0.342133	0.151174	0.257759	0.369285	0.329788	0.091448	0.142081	0.257987	0.500234	0.137066	0.10245	0.125062	0.260381	6.23797	2.64945	1.39998	0.878346	6.1205	2.74705	1.62243	0.835752	1.01919	0.149057	0.548793	0.000395128	2.79e-07	1.347e-06	1.2e-08	2.38e-07	3e-09	3e-09	3e-09	3e-09	0.0023727	0.0065234	3e-09	2.38e-07	3e-09	0.00361747	0.482558	0.486043	0.0588835	0.00403842	0.274565	0.724052
500.64	6	1.96162	1.28226	0.778888	0.645526	0.467867	0.648454	0.801653	0.999755	0.504194	0.47777	0.572509	0.827959	0.250504	0.240268	0.248367	0.401451	1.52413	0.712778	0.401815	0.336178	1.41711	0.680359	0.365827	0.291009	0.891062	0.00114658	0.423652	0.0580403	0.0389465	0.000845916	7.7682e-05	6.492e-05	0.93	0.000293879	3.1773e-05	3.7756e-05	0.106259	0.0431043	2.6699e-05	2.3866e-05	2.6491e-05	0.337074	0.101217	0.0119281	0.0516496	0.463178	0.154986	0.035906
500.320	8	1.96071	1.06083	0.568547	0.534853	0.255898	0.379535	0.560023	0.949931	0.240997	0.281666	0.417178	1.01792	0.116774	0.166084	0.18146	0.348152	1.11991	0.629991	0.350156	0.341639	1.10941	0.523232	0.295995	0.236001	1.02325	9.6113e-05	0.61291	0.00129555	0.00590877	2.099e-06	1.095e-06	1.095e-06	0.528353	3.366e-06	1.103e-06	1.095e-06	0.755424	0.00337506	1.207e-06	1.095e-06	1.202e-06	0.673731	0.0129259	0.000322855	0.00171965	0.800562	0.00329258	8.292e-05
500.46	8	1.94249	1.30212	0.784112	0.325294	0.631499	0.661293	0.687549	0.448444	0.366329	0.378005	0.446538	0.459977	0.280835	0.252021	0.23607	0.6017	1.07892	0.61588	0.337176	0.18936	1.11514	0.621307	0.29911	0.137152	0.685462	0.00107409	0.186177	0.098265	0.000100556	0.00323486	1.712e-06	1.095e-06	1.111e-06	8.952e-06	1.174e-06	1.095e-06	3.119e-06	0.0332169	1.266e-06	1.095e-06	3.319e-06	0.943784	0.0488829	0.000932724	2.1703e-05	0.872186	0.0468768	0.000445846
500.646	4	1.93305	1.24651	0.79166	0.6614	0.185433	0.323561	0.44733	0.818044	0.135845	0.157924	0.286838	1.04868	0.179253	0.151118	0.173357	0.360452	6.43898	2.69065	1.78317	1.3156	5.99712	2.42239	1.93281	1.16894	0.844804	0.00406365	0.125003	0.28888	0.170347	0.000629652	0.000553482	0.000553482	0.0173011	0.000594667	0.000553481	0.000553481	0.539066	0.0706331	0.000582022	0.000553482	0.000834563	0.00134139	0.0122642	0.159717	0.406742	0.00172894	0.0204415	0.140496
500.511	4	1.92894	1.22354	0.788896	0.468656	0.182153	0.332724	0.492239	0.487931	0.143493	0.192891	0.326255	0.479653	0.194086	0.145997	0.152838	0.534069	5.58301	2.52113	1.58243	1.026	4.98511	2.46716	1.49489	0.780278	2.04419	0.00467605	0.160294	0.377755	0.0223039	0.000634157	0.000553482	0.000553482	0.000553482	0.000590423	0.000553481	0.000553481	0.000795181	0.074656	0.000582022	0.000553482	0.00124975	0.00153406	0.0225325	0.221837	0.945074	0.00238047	0.0328609	0.390478
500.531	4	1.92051	1.08991	0.597816	0.264941	0.16848	0.290786	0.38752	0.299652	0.10653	0.147647	0.25819	0.570758	0.10364	0.08612	0.095165	0.417936	4.45838	1.80661	1.01321	0.632243	4.57427	2.28308	1.21443	0.533024	2.49116	0.00583813	0.562391	0.0198174	0.00117126	0.000616314	0.000553482	0.000553482	0.000553482	0.000569626	0.000553481	0.000553481	0.00413917	0.0412536	0.000569627	0.000553482	0.000578215	0.00377391	0.102452	0.997677	0.373572	0.00429405	0.0349835	0.768748
500.493	4	1.91813	1.00608	0.524426	0.236694	0.17973	0.313203	0.414977	0.359926	0.157088	0.167629	0.2972	0.611467	0.225717	0.172429	0.192918	0.596265	9.44448	3.20832	1.72921	0.832531	8.61213	3.13388	1.55292	0.591894	2.7004	0.00487837	0.837774	0.00938774	0.000973113	0.000625177	0.000553482	0.000553482	0.000553482	0.000582021	0.000553481	0.000553481	0.0170296	0.100851	0.000586209	0.000553482	0.00521787	0.000784098	0.00842677	0.0980401	0.694328	0.000835127	0.0130244	0.387273
500.399	4	1.91256	1.15304	0.822247	0.488001	0.180546	0.31169	0.485168	0.506687	0.119913	0.175051	0.27414	0.701969	0.14603	0.100731	0.104244	0.429013	2.4066	1.52588	0.971294	0.710823	2.33488	1.43083	1.01398	0.599707	1.31285	0.0204415	0.633763	0.328503	0.0316103	0.000634157	0.000553482	0.000553482	0.000629652	0.000569626	0.000553481	0.000553481	0.0900404	0.058316	0.000569627	0.000553482	0.00067561	0.0878539	0.286241	0.985291	0.469739	0.07821	0.475722	0.908072
500.556	3	1.91251	1.11287	0.686666	0.475486	0.474208	0.594189	0.760427	0.91693	0.422835	0.427388	0.566312	1.02061	0.338795	0.265615	0.308109	0.742471	8.14633	3.46	2.13207	1.49003	7.64509	3.16185	2.12385	1.32039	3.08973	0.0134367	0.449213	0.114198	0.0601013	0.0120698	0.00283177	0.00277011	0.279323	0.00655554	0.00293731	0.00279052	0.970489	0.234173	0.00295885	0.00277011	0.0146099	0.00359764	0.0111806	0.0674776	0.292482	0.00380968	0.0152185	0.159441
500.503	4	1.91071	1.14556	0.628446	0.281903	0.16174	0.295068	0.381771	0.29101	0.094422	0.158066	0.275968	0.473165	0.130352	0.096039	0.104807	0.468059	3.62926	1.85723	1.04558	0.552218	3.42033	1.89746	0.949205	0.37348	1.54744	0.00626748	0.30323	0.0472173	0.00154434	0.000620731	0.000553482	0.000553482	0.000553482	0.000569626	0.000553481	0.000553481	0.00867073	0.0533383	0.000573731	0.000553482	0.000709043	0.0128832	0.11395	0.943529	0.229266	0.0182337	0.102044	0.895779
500.97	9	1.90036	1.35467	1.10825	0.53451	0.39286	0.48339	0.601469	0.452453	0.288581	0.273816	0.360897	0.541215	0.1657	0.143107	0.143687	0.463901	1.51531	1.09637	0.740083	0.424146	1.58537	0.971373	0.654571	0.332111	0.768888	0.000203126	0.0250642	0.96244	0.00610115	2.559e-06	2.38e-07	2.38e-07	2.4e-07	4.44e-07	2.38e-07	2.38e-07	1.1614e-05	0.00721847	2.66e-07	2.38e-07	3.31e-07	0.0948899	0.925476	0.361343	0.0186397	0.0993084	0.81786	0.219108
500.184	5	1.89761	1.25529	0.857098	0.471058	0.436293	0.497252	0.602848	0.525887	0.318745	0.329479	0.385889	0.73966	0.141485	0.150017	0.157522	0.432137	1.14138	0.854786	0.563132	0.290265	1.17645	0.854178	0.539307	0.242935	0.873239	0.0025908	0.224272	0.332594	0.0163115	0.000453264	0.000113793	0.000113793	0.000120431	0.000162822	0.000113793	0.000113793	0.0236305	0.0348429	0.000121286	0.000113793	0.000140778	0.32316	0.493729	0.0442691	0.00909892	0.331729	0.273278	0.0689163
410.52	2	1.8967	0.967085	0.588197	0.801772	1.45603	1.55211	1.21451	2.22325	1.39979	1.26632	0.961091	1.18206	0.893116	0.658516	0.741262	0.396984	0.857619	0.342643	0.244339	0.337176	0.867699	0.36349	0.231068	0.253284	0.745935	0.0607593	0.889644	0.0934613	0.510505	0.22093	0.0236569	0.0252258	0.0167663	0.15347	0.215791	0.663202	0.126253	0.887348	0.0238269	0.0186063	0.0147585	0.574194	0.0359229	0.0254056	0.102952	0.576067	0.0397261	0.0252258
410.71	14	1.89183	1.07157	0.585653	0.314448	1.39165	1.12588	0.920711	0.711875	0.928837	0.676443	0.647686	0.853067	0.714395	0.509976	0.495809	0.782321	1.45344	0.715203	0.404228	0.234747	1.48735	0.685289	0.357252	0.154504	1.14079	3.96e-07	0.400779	1.7549e-05	1e-08	0.000397157	0.0544298	2.989e-06	1.87e-07	0.26767	7.84e-07	3e-09	0.0772955	0.286286	0	0	1.767e-05	0.0657915	0.0228338	2.431e-06	9.1e-08	0.0482704	0.00920755	5.05e-07
500.133	7	1.89112	1.36945	0.905932	0.462936	0.599297	0.626448	0.714597	0.538269	0.416887	0.411688	0.462284	0.445009	0.285466	0.247794	0.222893	0.563597	1.42808	0.735952	0.571819	0.315402	1.23393	0.757384	0.507808	0.222417	0.742632	0.00428161	0.0840862	0.576345	0.00583268	0.00123116	6.13e-06	5.082e-06	5.262e-06	2.6734e-05	5.922e-06	5.082e-06	5.1807e-05	0.0511699	5.72e-06	5.082e-06	9.425e-06	0.389551	0.22164	0.0306981	0.00214781	0.481605	0.16082	0.0170771
500.717	11	1.86113	1.65976	1.28407	0.823618	0.255232	0.400615	0.552598	0.487559	0.163248	0.191892	0.30421	0.743765	0.155566	0.112689	0.119622	0.367257	4.8229	2.49327	1.85204	1.57938	4.44704	3.48182	2.62136	1.70681	0.402706	0.000110051	0.00391929	0.109092	0.659049	2.5e-08	1.2e-08	1.2e-08	2.6e-08	1.4e-08	1.2e-08	1.2e-08	0.0402012	0.00228378	1.3e-08	1.2e-08	3.43e-07	5.037e-06	0.000202604	0.0110263	0.0334313	9.307e-06	8.4042e-05	0.00145166
500.499	4	1.85466	1.05524	0.609296	0.276056	0.180995	0.297279	0.410416	0.327839	0.123312	0.169627	0.285822	0.537654	0.131645	0.094558	0.112569	0.528864	2.66871	1.77378	0.869353	0.446209	2.15039	1.52507	0.745359	0.355888	1.63281	0.0235862	0.965171	0.0152318	0.00123676	0.000629652	0.000553482	0.000553482	0.000553482	0.000569626	0.000553481	0.000553481	0.019715	0.0514491	0.000569627	0.000553482	0.000682177	0.0226475	0.168539	0.721755	0.141544	0.0366949	0.279284	0.513731
500.43	9	1.85273	1.39853	0.960613	0.593627	0.447075	0.543474	0.660625	0.481914	0.335315	0.35574	0.385279	0.442837	0.288905	0.178885	0.187818	0.597971	1.1696	0.864731	0.614667	0.356928	1.24201	0.829174	0.540667	0.257185	0.723129	0.000247551	0.0170233	0.955244	0.00548412	1.9e-05	2.45e-07	2.38e-07	2.42e-07	1.053e-06	2.59e-07	2.38e-07	6.13e-07	0.0174729	2.7e-07	2.38e-07	5.54e-07	0.263038	0.797872	0.0974696	0.00688617	0.441539	0.533603	0.061466
jGCaMP7c	12	1.85128	1.70701	2.03249	2.56687	0.627645	0.706584	0.859151	1.24553	0.703664	0.668022	0.695636	1.06503	0.717641	0.551508	0.50904	0.973581	4.29137	3.89113	2.96133	2.80308	4.72217	3.94977	3.76693	4.28108	0.534909	8.3249e-05	0.000536403	0.000106794	6.11e-07	0.000142826	6.9e-08	1.88e-07	0.00295682	0.000853844	2.964e-06	3.832e-06	0.119554	0.21493	1e-08	3e-09	0.689021	7.036e-06	1.8082e-05	5.321e-06	7.13e-07	1.1572e-05	3.7338e-05	1.5081e-05
500.337	8	1.84766	0.914563	0.487751	0.397894	0.348262	0.465357	0.636415	0.905828	0.288156	0.399699	0.459338	1.0108	0.24549	0.262257	0.272661	0.449135	1.65959	0.706065	0.449627	0.335261	1.58701	0.711769	0.376306	0.243209	1.61989	0.000298297	0.591926	9.999e-05	9.3431e-05	7.111e-06	1.103e-06	1.095e-06	0.103092	2.822e-06	1.275e-06	1.095e-06	0.899216	0.017623	1.284e-06	1.095e-06	1.41e-06	0.158253	0.209025	0.00190479	0.00179329	0.111758	0.101367	0.000627115
500.506	4	1.84567	0.992597	0.529191	0.233143	0.202347	0.295446	0.40623	0.299162	0.115877	0.201883	0.292731	0.57456	0.164233	0.119662	0.1349	0.49995	4.79067	2.08924	1.13766	0.549672	4.32955	1.86993	1.01174	0.345353	2.03061	0.00755475	0.912688	0.00833092	0.000829309	0.000643257	0.000553482	0.000553482	0.000553482	0.000569626	0.000553481	0.000553481	0.0126739	0.0682471	0.000569627	0.000553482	0.00073689	0.00391635	0.10702	0.849923	0.198547	0.0064168	0.13034	0.89885
500.605	4	1.84292	0.997957	0.500805	0.207403	0.152447	0.239693	0.334488	0.291327	0.16686	0.194033	0.31376	0.51493	0.198329	0.157033	0.162139	0.551383	6.45289	2.19321	1.30439	0.66139	5.17386	2.36373	1.18819	0.461855	2.78175	0.00847507	0.797071	0.0107407	0.00085281	0.000611927	0.000553482	0.000553482	0.000553482	0.000607568	0.000553481	0.000553481	0.0136771	0.0788642	0.000582022	0.000553482	0.00195093	0.0013596	0.0302524	0.553263	0.30781	0.00201106	0.0250574	0.566326
500.540	4	1.83306	1.0071	0.617513	0.608864	0.155546	0.26946	0.463209	0.997993	0.097396	0.151786	0.279625	1.01958	0.148081	0.120557	0.156226	0.310038	3.61061	1.58601	0.957493	0.898795	3.27114	1.52462	0.960687	0.708422	1.36756	0.00828336	0.897314	0.0248068	0.0832633	0.000616314	0.000553482	0.000553482	0.610452	0.000569626	0.000553481	0.000553481	0.889641	0.0588344	0.000573731	0.000553482	0.000567005	0.00842677	0.239186	0.955892	0.7732	0.0114167	0.251807	0.739265
500.516	4	1.83167	1.06017	0.752454	0.549746	0.135626	0.264008	0.43563	0.613149	0.087412	0.143651	0.267841	0.855722	0.113053	0.08519	0.109098	0.32938	2.62824	1.54804	0.984289	0.82116	2.73628	1.63932	1.00358	0.698722	1.33898	0.00917767	0.649045	0.111311	0.0703447	0.00060324	0.000553482	0.000553482	0.000864791	0.000569626	0.000553481	0.000553481	0.329465	0.0416414	0.000569627	0.000553482	0.000567005	0.0299575	0.371491	0.963624	0.713053	0.0268738	0.287119	0.979098
500.477	4	1.8147	1.27053	0.991928	0.835391	0.210956	0.378008	0.569993	0.792307	0.173232	0.212302	0.330217	0.916167	0.171462	0.106986	0.119105	0.347738	1.68857	1.24626	0.853508	0.74024	1.40635	1.10355	0.838017	0.651274	0.493653	0.00902288	0.297794	0.803069	0.435872	0.000666542	0.000553482	0.000553482	0.0170296	0.000616313	0.000553481	0.000553481	0.528858	0.067661	0.000569627	0.000553482	0.000572585	0.227766	0.605023	0.733413	0.559776	0.440458	0.818115	0.661659
500.558	3	1.81373	1.0838	0.591736	0.361133	0.373509	0.50109	0.669611	0.683584	0.376526	0.452508	0.480977	0.671037	0.373049	0.274618	0.305835	0.651791	9.59481	3.90898	2.56607	1.48962	9.17936	4.00278	2.2744	1.04395	3.45523	0.0227915	0.757857	0.0418752	0.012617	0.00515648	0.00277011	0.00277011	0.00583819	0.00466056	0.00300235	0.00287356	0.0188411	0.258868	0.00295885	0.00277011	0.00676974	0.00327587	0.00862203	0.0401021	0.287372	0.00357191	0.0105524	0.0919921
500.75	11	1.81211	1.46022	1.2126	0.730789	0.416481	0.514628	0.648494	0.596934	0.308549	0.312066	0.354193	0.640075	0.18546	0.163026	0.169299	0.460374	1.38489	1.03352	0.847654	0.66971	1.19973	1.03327	0.777278	0.463898	0.624564	3.9209e-05	0.00523035	0.352544	0.0717877	3.32e-07	1.2e-08	1.2e-08	2.3e-08	3.6e-08	1.2e-08	1.2e-08	1.8019e-05	0.0043098	1.3e-08	1.2e-08	1.9e-08	0.148154	0.69831	0.259881	0.187944	0.292235	0.643931	0.282204
500.490	4	1.80382	0.989521	0.504839	0.2195	0.194232	0.302912	0.397064	0.301294	0.161336	0.198315	0.299537	0.399321	0.197991	0.15354	0.164736	0.523666	5.43544	1.91848	1.06566	0.512701	4.54524	1.73571	0.981253	0.383355	2.89983	0.207499	0.678629	0.00755475	0.000812079	0.00649265	0.084305	0.000553482	0.000553482	0.0857103	0.084305	0.000553481	0.000876928	0.638927	0.000577863	0.000553482	0.000962126	0.0320744	0.650441	0.495145	0.0857104	0.0428571	0.748072	0.40784
500.612	2	1.78759	1.13342	0.861499	0.489271	0.341242	0.520738	0.668888	0.483339	0.332978	0.321629	0.387616	0.454817	0.03745	0.138403	0.164084	0.55199	1.74933	1.42488	0.723014	0.447966	1.80815	1.56083	0.824417	0.426303	0.193815	0.602595	0.867976	0.553777	0.140457	0.0231531	0.0146365	0.0145255	0.0152028	0.0177971	0.0145255	0.0145255	0.0194474	0.0539969	0.0148607	0.0145255	0.0175713	0.659219	0.750979	0.311302	0.176872	0.641416	0.786668	0.369669
500.363	10	1.78258	1.38648	0.997277	0.525798	0.457002	0.452657	0.556613	0.429381	0.241422	0.234709	0.303601	0.699193	0.105857	0.110995	0.125375	0.420214	0.884947	0.622476	0.485123	0.261297	0.938788	0.538999	0.388077	0.200521	0.570839	3.7375e-05	0.00705325	0.929329	0.00216796	3.085e-06	5.2e-08	5.2e-08	5.2e-08	1.04e-07	5.2e-08	5.2e-08	0.000844518	0.000836931	5.6e-08	5.2e-08	6.2e-08	0.624182	0.0172585	0.00112581	1.1345e-05	0.77328	0.00123208	8.6304e-05
500.102	11	1.77944	1.40007	1.0759	0.675027	0.416439	0.53719	0.670258	0.596789	0.284332	0.352315	0.391171	0.551354	0.169575	0.181924	0.183771	0.480934	1.47217	0.973773	0.805971	0.41093	1.35943	0.999074	0.693573	0.389583	0.671698	4.6519e-05	0.0185636	0.680278	0.0732715	3.43e-07	1.2e-08	1.2e-08	1.9e-08	4.8e-08	1.2e-08	1.2e-08	1.9e-06	0.00168006	1.3e-08	1.2e-08	1.8e-08	0.152117	0.662428	0.119512	0.0103818	0.154466	0.645604	0.0609439
500.55	10	1.77917	1.38476	0.924414	0.428638	0.483998	0.508712	0.608558	0.40977	0.357195	0.339755	0.374206	0.529657	0.194655	0.164405	0.170908	0.542594	1.45494	0.80173	0.524035	0.271708	1.37968	0.727165	0.439299	0.198848	0.770073	0.000449731	0.0303224	0.426173	0.000208543	1.0308e-05	5.2e-08	5.2e-08	5.2e-08	3.66e-07	5.3e-08	5.2e-08	5.17e-07	0.00466068	6e-08	5.2e-08	9.4e-08	0.212789	0.57321	0.0200129	0.00135327	0.313161	0.240492	0.00772779
410.50	3	1.774	0.89576	0.557795	0.63215	1.00327	1.03482	0.988646	1.4782	0.656505	0.546706	0.591913	1.04976	0.754829	0.503558	0.371156	0.296397	0.623379	0.279708	0.22016	0.280811	0.767175	0.261426	0.186958	0.215348	0.6541	0.0269743	0.517721	0.0304027	0.188501	0.536764	0.747642	0.437213	0.0203673	0.17601	0.00710864	0.00322876	0.57894	0.571626	0.00322877	0.00277011	0.00279608	0.286358	0.00696659	0.0060003	0.0266659	0.246834	0.0076012	0.00512081
500.603	4	1.76874	1.11173	0.57383	0.252517	0.127711	0.245844	0.340528	0.3029	0.079552	0.144793	0.260527	0.761177	0.178388	0.10979	0.118669	0.421705	6.23788	2.63137	1.45321	0.815933	5.48071	2.88903	1.35233	0.611182	2.61582	0.00887042	0.828687	0.00867073	0.000940016	0.00060324	0.000553482	0.000553482	0.000553482	0.000569626	0.000553481	0.000553481	0.0205472	0.069134	0.000569627	0.000553482	0.000637425	0.00156507	0.0553114	0.895779	0.281879	0.00195915	0.0526513	0.752488
500.117	9	1.76192	1.41862	1.05122	0.739039	0.342248	0.450463	0.60198	0.516695	0.218479	0.22529	0.301772	0.77195	0.131573	0.120818	0.108776	0.383867	1.2411	0.972996	0.79165	0.579696	1.1261	0.849027	0.85601	0.448829	0.641376	0.00136666	0.0446244	0.543829	0.026787	1.659e-06	2.38e-07	2.38e-07	2.64e-07	3.65e-07	2.38e-07	2.38e-07	0.0122933	0.00345283	2.54e-07	2.38e-07	2.96e-07	0.46013	0.912163	0.330972	0.0721964	0.701104	0.798868	0.278758
500.420	4	1.75652	1.11903	0.627765	0.244687	0.196879	0.340121	0.43556	0.280813	0.201273	0.219438	0.321074	0.402701	0.198543	0.167863	0.186523	0.809068	4.62122	2.30201	1.1925	0.639013	4.47201	2.3237	1.15959	0.483336	1.89786	0.00944093	0.423403	0.0299575	0.000966409	0.000657136	0.000553482	0.000553482	0.000553482	0.000643256	0.000553481	0.000553481	0.00118733	0.0743401	0.000586209	0.000553482	0.0226156	0.00288328	0.0405219	0.70583	0.416691	0.00356907	0.0450965	0.809079
500.396	4	1.73796	1.26093	0.692425	0.311132	0.142366	0.288071	0.39273	0.283894	0.105043	0.138228	0.253517	0.631988	0.096556	0.086708	0.102612	0.443425	2.28259	1.72039	0.878444	0.559489	2.14392	1.55793	0.995441	0.408296	1.4169	0.013826	0.300504	0.0818906	0.00187125	0.000611927	0.000553482	0.000553482	0.000553482	0.000586208	0.000553481	0.000553481	0.0531268	0.0361379	0.000569627	0.000553482	0.00150174	0.0578259	0.197871	0.822642	0.215299	0.0585985	0.281012	0.955892
500.69	10	1.7334	1.14883	0.720257	0.605151	0.475991	0.639778	0.796164	1.03066	0.494847	0.519588	0.62239	0.927937	0.261	0.292582	0.300294	0.424568	1.86828	0.843987	0.538341	0.464057	1.75056	0.80219	0.518005	0.332198	0.796393	0.000624004	0.160397	0.0577025	0.0278862	3.454e-06	1.2e-07	5.8e-08	0.970237	2.666e-06	1.39e-07	1.15e-07	0.379433	0.00782876	6.6e-08	5.2e-08	6.3e-08	0.325044	0.388789	0.0313661	0.0137735	0.397602	0.426885	0.0158235
500.644	4	1.73	0.744979	0.302239	0.095857	0.865514	0.808201	0.695334	0.382734	0.775039	0.626204	0.609082	0.342376	0.839781	0.534859	0.528419	0.862234	8.16219	3.14011	1.34163	0.629227	8.33643	2.98209	1.19537	0.374656	5.3136	0.00917767	0.186624	0.000993486	0.000553482	0.345097	0.00721245	0.000553482	0.000553482	0.133828	0.00210496	0.000652478	0.000557478	0.636152	0.000795181	0.000561501	0.262396	0.000795181	0.00597821	0.502536	0.339181	0.000817785	0.0095481	0.714501
500.606	4	1.72863	0.893564	0.395269	0.139541	0.171813	0.265662	0.318404	0.190266	0.209133	0.221151	0.308375	0.26479	0.219777	0.147724	0.173998	0.745373	6.10305	2.43438	1.10831	0.475049	5.67162	2.31007	0.957164	0.306039	3.62636	0.00917767	0.751015	0.00192102	0.00060324	0.000625177	0.000553482	0.000553482	0.000553482	0.000643256	0.000553481	0.000553481	0.000553482	0.0832633	0.000586209	0.000553482	0.0721416	0.00121181	0.028661	0.836258	0.124526	0.00153406	0.0410954	0.965171
500.346	7	1.71948	1.57654	1.1759	0.681943	0.929014	0.768044	0.76471	0.559619	0.610196	0.435381	0.499669	0.423282	0.150696	0.236612	0.211976	0.641139	1.08632	0.708575	0.50587	0.283617	1.19279	0.760595	0.558749	0.195634	0.625082	0.0104434	0.0196839	0.648238	0.0271541	0.848427	0.00185239	5.411e-06	6.39e-06	0.00181145	6.39e-06	5.225e-06	3.5692e-05	0.00573906	5.641e-06	5.082e-06	2.1728e-05	0.697393	0.172031	0.0215258	0.00111078	0.925904	0.113544	0.0129152
500.187	4	1.71939	1.2219	0.866522	0.43465	0.307693	0.50066	0.580512	0.426827	0.303026	0.287375	0.324427	0.533218	0.177499	0.145166	0.158994	0.537638	1.38035	0.876189	0.611254	0.316479	1.25535	0.855708	0.497757	0.257206	0.714785	0.0104453	0.172169	0.562391	0.0158959	0.00124518	0.000553482	0.000553482	0.000553482	0.000876926	0.000553481	0.000553481	0.00201106	0.0670791	0.000582022	0.000553482	0.000702236	0.52379	0.78959	0.212439	0.0174842	0.651839	0.661659	0.0864202
500.563	4	1.71848	1.07629	0.599271	0.35479	0.131701	0.251395	0.354331	0.429666	0.093785	0.127238	0.257479	1.12279	0.128391	0.106335	0.140497	0.306083	5.79681	2.51964	1.43334	1.18133	5.81983	3.27914	1.80965	1.03266	2.90312	0.00751118	0.474522	0.0384771	0.00368159	0.00060324	0.000553482	0.000553482	0.000553482	0.000569626	0.000553481	0.000553481	0.460254	0.0519161	0.000569627	0.000553482	0.000567005	0.00169496	0.0215199	0.314299	0.79258	0.00194636	0.00637917	0.178347
500.559	4	1.71721	0.769335	0.365279	0.179148	0.94499	0.871497	0.842701	0.7254	0.80839	0.761221	0.732717	0.654772	0.605048	0.480147	0.551285	0.8595	8.06006	2.77873	1.34977	0.766785	8.22444	2.56584	1.17022	0.569852	4.42552	0.0108609	0.218188	0.00167264	0.000647853	0.629622	0.089673	0.000705434	0.0022316	0.172779	0.0253102	0.00320952	0.00680418	0.387808	0.000647853	0.000553482	0.161928	0.000789622	0.0130955	0.462615	0.64208	0.000829309	0.02076	0.71885
jGCaMP7f	981	1.71394	1.52799	1.07926	0.579169	0.532057	0.613037	0.696672	0.540189	0.430907	0.415685	0.473459	0.866164	0.39045	0.33992	0.352442	0.718114	2.58662	1.7212	1.16541	0.707688	2.36577	1.68346	1.09087	0.60692	1.16307	0	0	0.00665004	0	0	0	0	0	0	0	0	0	0	0	0	0	0	0	2.48e-07	3e-09	0	0	0.000395128
500.111	5	1.70464	1.46491	1.15599	0.671941	0.472725	0.52633	0.662458	0.525625	0.342962	0.371725	0.433433	0.469211	0.162741	0.165748	0.162868	0.511356	1.6613	0.949444	0.770663	0.431248	1.50008	0.880781	0.689884	0.361772	0.667311	0.0120926	0.140552	0.935705	0.0645358	0.00192864	0.000114603	0.000113793	0.000116241	0.000211618	0.000113793	0.000113793	0.000594539	0.0411073	0.000122146	0.000113793	0.000150501	0.243343	0.727965	0.606989	0.299941	0.238471	0.625299	0.480681
500.404	4	1.70442	1.15887	0.843852	0.524448	0.150959	0.287602	0.451654	0.497026	0.09166	0.148646	0.274444	1.12041	0.162368	0.10949	0.127173	0.25483	2.55538	1.63097	1.14904	0.845748	2.23597	1.70358	1.14478	0.69058	1.36111	0.0420664	0.715949	0.211019	0.0424601	0.000611927	0.000553482	0.000553482	0.000735976	0.000569626	0.000553481	0.000553481	0.294207	0.0631203	0.000569627	0.000553482	0.000572585	0.0386593	0.258288	0.900386	0.774686	0.0448889	0.247814	0.878916
500.597	4	1.69342	0.932111	0.534741	0.231248	0.153896	0.26533	0.381214	0.306457	0.101432	0.144079	0.263066	0.691196	0.137891	0.106063	0.112985	0.432526	4.3436	2.01923	1.09285	0.68448	4.13963	2.22196	1.09578	0.460094	2.41811	0.0129536	0.969813	0.01694	0.000993486	0.000616314	0.000553482	0.000553482	0.000553482	0.000569626	0.000553481	0.000553481	0.013826	0.0557809	0.000569627	0.000553482	0.00245531	0.00305202	0.051246	0.688604	0.495145	0.0039649	0.0409035	0.765784
410.8	8	1.68953	0.816691	0.502279	0.267625	1.03788	0.796751	0.79346	0.662063	0.678597	0.522728	0.561944	0.801977	0.474463	0.387648	0.338919	0.652082	1.24809	0.559958	0.331128	0.211552	1.32569	0.494251	0.309836	0.147867	1.20469	0.00332179	0.223257	8.8278e-05	4.915e-06	0.726463	0.00011834	1.103e-06	3.681e-06	0.00819449	1.935e-06	1.118e-06	0.148786	0.134967	1.414e-06	1.095e-06	6.89e-06	0.291435	0.00357976	6.7844e-05	1.1387e-05	0.355016	0.000928172	3.3136e-05
500.426	8	1.68401	1.11603	0.725424	0.320232	0.175722	0.335668	0.468629	0.353092	0.139881	0.210018	0.311118	0.591912	0.174613	0.147383	0.151352	0.606286	2.96785	1.78736	1.20742	0.636831	3.13743	1.57726	0.923728	0.42541	0.832003	0.0013395	0.559241	0.0105578	1.5661e-05	1.433e-06	1.095e-06	1.095e-06	1.095e-06	1.232e-06	1.095e-06	1.095e-06	6.7454e-05	0.0103072	1.198e-06	1.095e-06	6.255e-06	0.00124695	0.060774	0.905722	0.126333	0.00156584	0.172005	0.699916
500.423	4	1.67674	0.789812	0.539795	0.282532	0.250517	0.356809	0.510752	0.434222	0.178543	0.232569	0.296693	0.515111	0.220316	0.149054	0.150848	0.534756	1.97014	0.961648	0.592278	0.397684	1.93504	0.950709	0.516697	0.26928	0.791217	0.0302524	0.252611	0.0095481	0.00135046	0.000741184	0.000553482	0.000553482	0.000553482	0.000611926	0.000553481	0.000553481	0.00126219	0.092281	0.000582022	0.000553482	0.000758438	0.124051	0.888107	0.195181	0.0498723	0.132325	0.736337	0.0836094
410.87	8	1.67113	0.87918	0.467629	0.215796	0.938918	0.722421	0.672698	0.519819	0.675623	0.494326	0.481688	0.826118	0.77406	0.486234	0.473714	0.675757	1.66505	0.70259	0.373324	0.215657	1.62522	0.744853	0.321946	0.148811	2.19551	0.0004345	0.519436	6.5158e-05	2.338e-06	0.437951	2.8863e-05	1.095e-06	1.644e-06	0.00573805	2.246e-06	1.118e-06	0.0974323	0.465438	1.678e-06	1.095e-06	2.5146e-05	0.0531116	0.0985438	0.000136012	1.8278e-05	0.0456771	0.0474865	6.114e-05
500.409	8	1.65241	1.03225	0.714528	0.459286	0.191542	0.337321	0.510889	0.569951	0.189165	0.201026	0.326865	0.979027	0.245595	0.182469	0.180256	0.459477	2.96956	1.59149	1.00214	0.781626	2.69975	1.43643	0.922016	0.583828	0.814091	0.00351747	0.931804	0.00983293	0.0010586	1.433e-06	1.095e-06	1.095e-06	2.917e-06	1.433e-06	1.095e-06	1.095e-06	0.910062	0.0281458	1.223e-06	1.095e-06	1.847e-06	0.000974637	0.157849	0.989622	0.490573	0.00125293	0.232764	0.721332
500.527	4	1.6459	0.968878	0.646191	0.768307	0.147694	0.307062	0.444557	1.11233	0.094847	0.147647	0.283384	1.11624	0.098609	0.08505	0.119856	0.294806	1.94426	1.2415	0.805711	0.929234	1.80176	1.2756	0.790022	0.743443	0.948503	0.0136031	0.654639	0.110442	0.355104	0.000611927	0.000553482	0.000553482	0.271596	0.00057373	0.000553481	0.000553481	0.462615	0.0393603	0.000569627	0.000553482	0.000567005	0.319931	0.537785	0.621375	0.891175	0.299599	0.517491	0.568956
500.629	4	1.63494	1.09617	0.803362	0.536232	0.511731	0.661173	0.927003	1.03042	0.609771	0.573824	0.698075	1.13562	0.621705	0.440806	0.436759	0.992568	4.65245	1.99972	1.4043	0.959769	4.02741	1.93268	1.28875	0.837856	0.46455	0.0115436	0.425655	0.320877	0.0715577	0.00604938	0.000817785	0.0700441	0.854489	0.014128	0.000979858	0.00241131	0.528858	0.437648	0.00104257	0.000553482	0.959643	0.00429405	0.0972546	0.59692	0.982194	0.00649265	0.118917	0.536505
500.502	4	1.62536	0.900197	0.53482	0.242256	0.160912	0.255691	0.404224	0.340876	0.102069	0.165631	0.287753	0.826149	0.20915	0.124831	0.136674	0.439264	7.15938	2.82026	1.73813	0.899341	7.53714	3.11314	1.46521	0.704593	2.96683	0.0275495	0.574234	0.00872027	0.00100729	0.000611927	0.000553482	0.000553482	0.000553482	0.000569626	0.000553481	0.000553481	0.299599	0.0839574	0.000573731	0.000553482	0.00067561	0.00106428	0.0153955	0.246229	0.774686	0.00119544	0.0153955	0.447388
500.484	4	1.62129	0.830001	0.61963	0.519662	0.218417	0.371366	0.552446	0.717532	0.146467	0.200027	0.335297	0.847212	0.221188	0.128776	0.151626	0.42123	1.62435	0.849196	0.664986	0.581877	1.46581	0.863237	0.564541	0.452316	1.11094	0.116639	0.398018	0.0266075	0.0323871	0.000690609	0.000553482	0.000553482	0.00408869	0.000577862	0.000553481	0.000553481	0.292424	0.0874985	0.000573731	0.000553482	0.000578215	0.242299	0.670123	0.281012	0.273291	0.468548	0.584859	0.183407
500.547	4	1.61993	1.09372	0.625819	0.230827	1.67757	1.66007	1.12456	0.784759	1.72841	1.08092	1.1403	0.562489	1.10686	0.955585	1.01302	1.03411	4.46694	2.20476	1.29277	0.795885	5.11137	2.41668	1.54459	0.518414	0.507898	0.0703447	0.993032	0.017762	0.000920661	0.0607009	0.00113196	0.00791154	0.0410954	0.0138259	0.53395	0.219642	0.0018347	0.558029	0.615902	0.584859	0.820602	0.0103871	0.0734092	0.587529	0.691464	0.00293856	0.100427	0.377755
500.534	4	1.59656	0.669252	0.454953	0.597197	0.326341	0.434563	0.704291	1.85119	0.624428	0.563262	0.625844	1.01077	0.568225	0.396452	0.35688	0.624073	5.26455	1.73109	1.22118	1.37765	4.52249	2.10555	1.36527	1.54558	1.14571	0.045935	0.0474339	0.00408869	0.136874	0.00118733	0.000553482	0.000553482	0.0166735	0.0158537	0.000800775	0.000806408	0.727576	0.371995	0.000652479	0.000553482	0.00487776	0.00325004	0.143658	0.711606	0.284491	0.00481977	0.0765821	0.727576
500.141	6	1.58924	1.40966	1.15864	0.664185	0.403039	0.489397	0.633738	0.483323	0.306424	0.283236	0.370345	0.484904	0.156621	0.138834	0.133963	0.50321	1.64829	1.498	0.867379	0.732762	1.64918	1.33959	1.16432	0.533167	0.962938	0.00409962	0.0745839	0.836358	0.0392471	0.000136881	2.3866e-05	2.3866e-05	2.3866e-05	3.623e-05	2.3866e-05	2.3866e-05	5.6394e-05	0.0235043	2.5422e-05	2.3866e-05	3.8289e-05	0.0619152	0.427329	0.652491	0.382712	0.0586718	0.475816	0.96402
500.635	3	1.58394	0.910143	0.654845	0.583362	1.0426	0.800897	0.910653	1.44741	0.719808	0.67944	0.665261	1.07493	0.336825	0.286625	0.414691	0.720085	1.87416	1.07952	0.800196	0.724477	2.15714	0.890007	0.488741	0.519035	0.232445	0.13102	0.402342	0.0288901	0.065485	0.4254	0.115748	0.268508	0.0520367	0.186624	0.0426715	0.0039479	0.366808	0.136693	0.00295885	0.00277011	0.174041	0.160107	0.963339	0.257984	0.468245	0.122655	0.511933	0.202427
500.103	9	1.56655	1.12575	0.690903	0.307861	0.388261	0.453487	0.595857	0.436634	0.307699	0.351173	0.389139	0.461727	0.197899	0.179984	0.207304	0.551657	1.17359	0.67784	0.423396	0.215898	1.11076	0.649641	0.375614	0.148099	0.709252	0.00575104	0.876453	0.00188729	5.271e-06	1.862e-06	2.38e-07	2.38e-07	2.38e-07	5.81e-07	2.49e-07	2.38e-07	4.56e-07	0.00533548	2.68e-07	2.38e-07	4.83e-07	0.449232	0.0923653	0.00262909	9.5332e-05	0.594586	0.0623671	0.0012158
500.497	4	1.56315	0.761935	0.424455	0.224736	0.183763	0.259323	0.38987	0.416848	0.118639	0.172481	0.288261	0.649129	0.214447	0.185252	0.191842	0.468557	5.14196	2.01764	0.98773	0.583166	4.57019	1.66044	0.826641	0.428369	2.70659	0.0226475	0.185977	0.00258758	0.000835127	0.000625177	0.000553482	0.000553482	0.000553482	0.000569626	0.000553481	0.000553481	0.00823604	0.0878591	0.000586209	0.000553482	0.000595417	0.00227534	0.0893067	0.904997	0.292424	0.0034597	0.184689	0.5013
500.365	7	1.56169	1.0876	0.791982	0.405048	0.438835	0.444474	0.538491	0.374596	0.243121	0.239848	0.305023	0.895858	0.082545	0.106006	0.110609	0.348205	0.877186	0.519536	0.433042	0.251825	0.86995	0.40873	0.325632	0.185314	0.72008	0.0104875	0.625244	0.13012	0.000975613	6.6836e-05	5.082e-06	5.082e-06	5.117e-06	7.135e-06	5.082e-06	5.082e-06	0.0300256	0.00300137	5.373e-06	5.082e-06	5.905e-06	0.145252	0.0042619	0.00116954	0.000169731	0.107016	0.00161893	0.000310367
500.576	2	1.55788	0.998246	0.534418	0.780737	0.542439	0.546353	0.73013	1.40835	0.241209	0.298222	0.387412	1.17352	0.189103	0.134859	0.13164	0.255159	2.81258	1.03852	1.04686	1.499	2.25278	1.31045	0.755147	1.05409	0.68264	0.129695	0.839956	0.100085	0.55931	0.0577984	0.0146365	0.0145255	0.082235	0.0162708	0.0145255	0.0145255	0.161541	0.203303	0.0147482	0.0145255	0.0146062	0.136072	0.948517	0.865814	0.395111	0.252466	0.645355	0.408999
500.402	8	1.55512	1.09492	0.815165	0.703434	0.161286	0.324605	0.496347	0.756812	0.108442	0.177049	0.296693	1.11661	0.118527	0.108416	0.132926	0.308025	1.6608	1.0747	0.931417	0.770757	1.48462	1.10001	0.840073	0.596355	1.03194	0.00241743	0.43957	0.184359	0.0812128	1.357e-06	1.095e-06	1.095e-06	0.000322855	1.182e-06	1.095e-06	1.095e-06	0.0944272	0.00563636	1.158e-06	1.095e-06	1.158e-06	0.0411337	0.526563	0.736764	0.602377	0.0760938	0.707029	0.534641
410.89	3	1.53913	0.762799	0.442569	0.294068	1.29716	0.985508	0.888237	0.803926	0.71471	0.5684	0.564077	1.09847	0.697296	0.500537	0.40432	0.415142	0.854369	0.408685	0.22903	0.200303	0.876619	0.422243	0.194736	0.148018	1.09656	0.0661437	0.265609	0.0111806	0.00545005	0.398573	0.867338	0.0077033	0.0253156	0.130448	0.00390596	0.00279052	0.940125	0.553453	0.00318228	0.00277011	0.00318232	0.551648	0.0161851	0.00604146	0.00537528	0.586632	0.0137776	0.00491141
500.489	4	1.53842	0.8057	0.410806	0.186982	0.15511	0.252611	0.350237	0.301755	0.100582	0.149788	0.260222	0.363259	0.133392	0.108437	0.119768	0.490932	4.94369	1.83668	1.0251	0.601099	4.43313	2.06425	0.945818	0.400829	3.37743	0.0278238	0.160873	0.00197201	0.000666542	0.000611927	0.000553482	0.000553482	0.000553482	0.000569626	0.000553481	0.000553481	0.000685732	0.0565316	0.000569627	0.000553482	0.000637425	0.00197201	0.139454	0.485381	0.13034	0.00301376	0.104924	0.415579
500.412	4	1.537	1.00729	0.573027	0.296628	0.196718	0.320497	0.465327	0.398576	0.165797	0.216298	0.320769	0.643214	0.187519	0.150741	0.163684	0.604533	2.03258	1.10287	0.76841	0.393886	1.91264	1.21109	0.588529	0.285631	0.576671	0.0354896	0.985291	0.0166735	0.00151371	0.000643257	0.000553482	0.000553482	0.000553482	0.000611926	0.000553481	0.000553481	0.0122642	0.0656424	0.000582022	0.000553482	0.00121552	0.123105	0.8151	0.45438	0.0496463	0.155157	0.599615	0.211728
500.513	4	1.52653	0.790767	0.590649	0.671521	0.139434	0.276033	0.460005	1.11214	0.088686	0.140511	0.278914	1.12596	0.111744	0.080963	0.103849	0.154177	1.79323	0.965083	0.688668	0.827118	1.72452	0.914454	0.62221	0.799076	0.990396	0.0216304	0.502536	0.036347	0.257472	0.000611927	0.000553482	0.000553482	0.32563	0.000569626	0.000553481	0.000553481	0.198547	0.0378992	0.000569627	0.000553482	0.000561477	0.109149	0.954346	0.340162	0.71885	0.111311	0.731952	0.218914
500.594	4	1.5188	0.951864	0.519571	0.222909	0.153957	0.258661	0.346888	0.267161	0.098033	0.148076	0.261238	0.760966	0.128692	0.100382	0.123311	0.445818	6.92725	2.58947	1.44324	0.944506	7.09558	3.24651	1.71535	0.707586	3.62863	0.0239468	0.862108	0.0120639	0.00087084	0.000611927	0.000553482	0.000553482	0.000553482	0.000569626	0.000553481	0.000553481	0.133325	0.0540615	0.000569627	0.000553482	0.00575348	0.00112425	0.0157276	0.316169	0.955892	0.00104257	0.00733914	0.194512
500.155	10	1.5024	1.29059	0.952685	0.576456	0.461636	0.551958	0.659376	0.556413	0.286031	0.311924	0.358561	0.637721	0.145216	0.147679	0.155059	0.441041	1.38911	0.951172	0.679804	0.426067	1.31712	0.945221	0.579288	0.351245	0.767799	0.00715749	0.193684	0.400337	0.00383687	2.595e-06	5.4e-08	5.2e-08	5.8e-08	1.01e-07	5.2e-08	5.2e-08	0.000462303	0.00164386	5.9e-08	5.2e-08	6.5e-08	0.342167	0.758341	0.0778351	0.0416092	0.464827	0.469322	0.0148926
500.720	12	1.50156	1.1774	0.966153	0.605142	0.241101	0.391463	0.559426	0.452953	0.163673	0.202596	0.294458	0.906028	0.150681	0.112691	0.115381	0.368058	5.0565	2.5593	1.59255	1.51156	4.88179	2.6738	1.94394	1.36272	1.11448	0.00177125	0.19053	0.5997	0.00373537	5e-09	3e-09	3e-09	3e-09	3e-09	3e-09	3e-09	0.207291	0.00126668	3e-09	3e-09	4e-09	3.21e-07	0.000125272	0.0241371	0.0622484	7.42e-07	6.972e-05	0.00593543
500.719	8	1.4969	1.52118	1.39072	1.02689	0.4628	0.578275	0.706498	0.605241	0.336801	0.316063	0.399806	0.736039	0.304783	0.210522	0.166836	0.46097	2.51371	1.9636	1.63732	1.35122	2.75949	2.69547	1.62877	1.29314	0.181494	0.017424	0.198312	0.329281	0.834601	0.00160306	1.366e-06	1.095e-06	2.4814e-05	0.000469371	1.142e-06	1.095e-06	0.0241705	0.0207909	1.232e-06	1.095e-06	7.199e-06	0.00794925	0.15465	0.387227	0.513241	0.00490745	0.103963	0.507085
500.505	4	1.49063	0.83013	0.475794	0.203464	0.187061	0.31113	0.446439	0.314086	0.136695	0.179047	0.29334	0.371588	0.151729	0.109961	0.109575	0.530088	2.9997	1.49157	0.825306	0.436455	2.84145	1.49482	0.733518	0.275732	1.91178	0.0373991	0.371491	0.00408869	0.000725662	0.000638692	0.000553482	0.000553482	0.000553482	0.000594667	0.000553481	0.000553481	0.000594668	0.0598825	0.000569627	0.000553482	0.000688803	0.0301046	0.31058	0.663067	0.0926465	0.0467865	0.40455	0.45438
500.394	7	1.489	1.10878	0.83215	0.811372	0.144857	0.288521	0.436296	1.02654	0.079127	0.137942	0.25565	1.09793	0.101602	0.080583	0.108322	0.245108	1.58659	1.16899	0.831876	0.965208	1.46001	1.07843	0.826414	0.701027	0.942175	0.00763716	0.659864	0.103554	0.302859	6.004e-06	5.082e-06	5.082e-06	0.922414	5.336e-06	5.082e-06	5.082e-06	0.232913	0.00765258	5.336e-06	5.082e-06	5.271e-06	0.145657	0.791507	0.598533	0.896872	0.187713	0.864521	0.538961
410.40	4	1.48745	0.935749	0.685381	0.46186	0.460174	0.449062	0.615416	0.761039	0.222303	0.225432	0.334687	0.993602	0.174843	0.153032	0.144799	0.298357	0.717024	0.466688	0.3714	0.257197	0.68654	0.442285	0.287292	0.185045	1.18336	0.187272	0.389408	0.0401434	0.0316103	0.0036362	0.000553482	0.000553482	0.0166735	0.0007308	0.000553481	0.000553481	0.868213	0.0673696	0.000586209	0.000553482	0.000561477	0.16379	0.00823604	0.0064168	0.00717065	0.107867	0.00594291	0.0029948
410.3	8	1.47545	1.10454	0.951969	0.992759	0.673626	0.798392	0.943643	1.35095	0.681359	0.872547	0.93356	1.21338	1.09884	0.880894	0.831854	0.870179	1.5549	0.899262	0.762295	0.836707	1.63015	0.910477	0.831274	0.903584	1.59659	0.0074175	0.277877	0.952505	0.485419	0.0636537	0.000605381	0.0110238	0.00265811	0.0350394	0.0281745	0.13939	0.000525265	0.444754	0.0074175	9.2903e-05	0.0452059	0.0993841	0.879741	0.379012	0.668739	0.0594676	0.812224	0.599519
500.414	4	1.45953	0.957919	0.640101	0.528989	0.166086	0.332402	0.500293	0.791859	0.1214	0.216583	0.358561	1.04364	0.276262	0.196577	0.20408	0.376352	3.15649	1.70963	0.9715	0.831693	3.01376	1.53238	0.914403	0.734239	1.27425	0.0293752	0.836258	0.0648113	0.058858	0.000625177	0.000553482	0.000553482	0.0095481	0.00057373	0.000553481	0.000553481	0.661659	0.123157	0.000586209	0.000553482	0.000567005	0.0200236	0.239962	0.962078	0.68005	0.0210828	0.292424	0.874326
500.416	4	1.45741	0.841983	0.484691	0.250755	0.236917	0.383133	0.487	0.461697	0.255229	0.241275	0.359983	0.90983	0.293576	0.219226	0.194022	0.521661	2.48821	1.25381	0.770556	0.472937	2.43472	1.20193	0.597112	0.334412	0.493779	0.0724786	0.332361	0.00453623	0.00104257	0.000695518	0.000553482	0.000553482	0.000561501	0.000685731	0.000553481	0.000553481	0.427913	0.133392	0.000586209	0.000553482	0.00162975	0.036347	0.518748	0.468548	0.110442	0.0310005	0.55847	0.195851
410.86	5	1.45396	0.683412	0.442557	0.394225	1.72932	1.21046	1.03229	1.22041	1.05757	0.818169	0.705897	1.0934	0.647529	0.554966	0.602974	0.48151	0.621185	0.323416	0.210882	0.22854	0.658744	0.324556	0.174069	0.146873	1.05404	0.0229965	0.0599146	0.00100151	0.00154979	0.00369328	0.0337905	0.477448	0.092922	0.532844	0.110867	0.000526193	0.341323	0.383285	0.000187005	0.000119581	0.000131648	0.170797	0.00147747	0.000348426	0.00105853	0.206917	0.00148633	0.000240881
500.188	6	1.4467	1.18822	0.929731	0.54776	0.35372	0.515881	0.642577	0.513602	0.274985	0.262541	0.35084	0.541607	0.116675	0.14023	0.151405	0.506882	0.884606	0.619488	0.54882	0.318489	0.710808	0.609558	0.536047	0.254947	0.789276	0.118797	0.434739	0.482699	0.0277451	8.8048e-05	2.5068e-05	2.3866e-05	2.4893e-05	3.7756e-05	2.3866e-05	2.3866e-05	0.00341838	0.0101883	2.5422e-05	2.3866e-05	2.9134e-05	0.951409	0.231775	0.165828	0.0271895	0.510763	0.184976	0.192428
XCaMP-Gf0	63	1.44185	1.04705	0.791062	0.535135	0.323067	0.44494	0.583613	0.848292	0.298777	0.347462	0.347691	1.09841	0.339212	0.246698	0.224625	0.767281	3.95574	2.13312	1.26052	0.883095	3.63257	1.79215	1.14414	0.783036	3.54824	1e-09	0.574131	2.374e-06	1.57e-07	0	0	0	0.000231535	0	0	0	0.179037	1.39e-07	0	0	8.92e-06	0	2e-09	0.0486622	0.602857	0	1.34e-07	0.261937
500.413	3	1.43912	0.926175	0.656484	0.613244	0.14897	0.314321	0.474282	0.84238	0.094847	0.193034	0.329811	0.840211	0.236021	0.187661	0.248732	0.388383	3.16833	1.7078	1.17735	0.954512	2.96525	1.52427	1.06393	0.801609	1.64902	0.0430167	0.684043	0.182544	0.190772	0.00300236	0.00277011	0.00277011	0.078202	0.00300235	0.00277011	0.00277011	0.411219	0.143938	0.00289467	0.00277011	0.00347756	0.0254626	0.226415	0.832198	0.904518	0.0290549	0.323314	0.970489
500.93	7	1.4391	1.49969	0.912893	0.498471	0.48123	0.560639	0.711737	0.509144	0.495485	0.350031	0.447046	0.451467	0.153536	0.270002	0.21968	0.599611	1.66514	1.13863	0.7507	0.424892	1.59779	1.31797	0.698916	0.33602	0.929099	0.0870178	0.0838238	0.60363	0.175273	0.000143104	5.262e-06	5.082e-06	5.76e-06	4.6275e-05	5.411e-06	5.082e-06	8.296e-06	0.0116247	5.76e-06	5.082e-06	1.3119e-05	0.334838	0.509391	0.984226	0.233488	0.401771	0.58035	0.69631
410.58	3	1.42707	0.627366	0.522911	0.834527	1.63148	1.1523	1.04727	2.00504	1.58821	0.748233	0.791233	1.17747	0.784676	0.688517	0.635608	0.360924	0.462631	0.274303	0.258676	0.444968	0.535572	0.260797	0.242755	0.333336	0.808439	0.265609	0.0668079	0.0203673	0.54567	0.0231964	0.0828632	0.274371	0.00505013	0.250512	0.0928605	0.0189548	0.0805052	0.520888	0.0068733	0.00279052	0.00279608	0.0619579	0.00533824	0.00642347	0.169652	0.0968505	0.00560242	0.00625108
500.512	4	1.40805	0.820918	0.642598	1.33401	0.13844	0.305904	0.510152	1.78658	0.099945	0.150502	0.314979	1.12877	0.199905	0.117544	0.174817	0.240171	0.803756	0.914559	0.700848	1.1006	0.721629	0.762798	0.562273	1.09284	0.585768	0.135853	0.48903	0.0934021	0.0308496	0.00059894	0.000553482	0.000553482	0.00152385	0.000569626	0.000553481	0.000553481	0.172779	0.55542	0.000569627	0.000553482	0.000567005	0.438161	0.813594	0.311507	0.8151	0.318047	0.389408	0.14905
500.109	11	1.40394	1.24619	1.164	0.747372	0.371071	0.513527	0.698693	0.613844	0.283907	0.319774	0.393203	0.525281	0.14256	0.164945	0.155683	0.468801	1.54062	0.944425	0.80237	0.506573	1.37121	1.15678	0.717574	0.495826	0.695413	0.00882395	0.0609439	0.612501	0.119512	1.47e-07	1.2e-08	1.2e-08	3.8e-08	2.5e-08	1.2e-08	1.2e-08	1.956e-06	0.0014138	1.3e-08	1.2e-08	1.8e-08	0.533998	0.795347	0.168418	0.0596694	0.636426	0.619883	0.108834
500.105	9	1.40113	0.851317	0.664698	0.287354	0.422518	0.538598	0.601316	0.434865	0.324268	0.296081	0.373291	0.428593	0.185722	0.17727	0.16858	0.556174	1.31425	0.834183	0.540435	0.267604	1.08762	0.755327	0.506802	0.211848	0.910649	0.00746835	0.876453	0.0283308	4.1161e-05	6.769e-06	2.43e-07	2.38e-07	2.38e-07	5.88e-07	2.38e-07	2.38e-07	1.11e-06	0.00691726	2.7e-07	2.38e-07	4.88e-07	0.827899	0.0612871	0.00194577	2.6819e-05	0.96244	0.0271435	0.000778591
500.358	7	1.39308	1.05171	0.808765	0.483576	0.455892	0.480801	0.590833	0.500781	0.294529	0.287518	0.321277	0.812508	0.105804	0.119392	0.144756	0.301383	0.774858	0.61141	0.491993	0.29261	0.772909	0.59929	0.392662	0.213007	0.845368	0.130493	0.753408	0.0509938	0.00158674	0.000250114	5.082e-06	5.082e-06	5.082e-06	1.4764e-05	5.082e-06	5.082e-06	0.0900312	0.0036435	5.373e-06	5.082e-06	5.794e-06	0.129379	0.00903873	0.00340715	0.000460904	0.17856	0.00279062	0.000365222
410.67	3	1.39139	0.578242	0.459055	0.605503	1.96081	1.25065	1.08357	1.6537	0.803929	0.951188	0.79936	1.11175	0.715908	0.52132	0.502547	0.339383	0.354719	0.240516	0.194752	0.308693	0.35348	0.210455	0.156341	0.203876	0.633149	0.169652	0.0576978	0.0213591	0.257042	0.0059594	0.0691759	0.123199	0.00873631	0.212941	0.301831	0.0935162	0.296613	0.627783	0.00347063	0.00289467	0.00296869	0.0111092	0.00591875	0.00464427	0.0349662	0.0209824	0.00470979	0.00432887
500.204	5	1.38904	1.18272	0.903971	0.400714	0.468554	0.592065	0.65076	0.428276	0.390546	0.298936	0.37573	0.439819	0.154704	0.178541	0.17945	0.523508	1.07748	0.783268	0.518768	0.281452	1.13892	0.741599	0.483521	0.215327	0.812007	0.0946215	0.442688	0.313069	0.00435558	0.00401204	0.000117067	0.000113793	0.000113793	0.000252588	0.000113793	0.000113793	0.00016741	0.0190452	0.000122146	0.000113793	0.000143493	0.523767	0.160216	0.0234175	0.00257603	0.464638	0.122379	0.0185212
500.610	2	1.38494	1.28724	0.980492	0.487183	0.397932	0.533977	0.62944	0.460269	0.216355	0.314207	0.398079	0.511067	0.072931	0.07717	0.140525	0.506584	2.84383	1.36466	0.946144	0.657113	2.15203	3.03078	1.40774	0.799751	0.166111	0.996712	0.911396	0.719922	0.142689	0.0274572	0.0146365	0.0145255	0.0145255	0.0157882	0.0145255	0.0145255	0.0386799	0.0597207	0.0147482	0.0145255	0.0157023	0.548271	0.691346	0.521155	0.311302	0.576067	0.96384	0.713764
500.487	4	1.37108	0.991187	0.664008	0.420033	0.116863	0.264301	0.383116	0.389719	0.070205	0.128237	0.248844	0.870901	0.093141	0.06217	0.067019	0.156751	2.02161	1.03361	0.65129	0.496547	1.91256	1.09957	0.641048	0.391961	1.1886	0.151249	0.756912	0.0772299	0.0103292	0.00059894	0.00277011	0.00277011	0.000553482	0.000565549	0.000553481	0.000553481	0.323723	0.0333039	0.000569627	0.000553482	0.00296869	0.369418	0.571592	0.117091	0.0937817	0.349078	0.590205	0.136363
410.48	3	1.35318	0.636924	0.439268	1.05352	1.63264	1.23351	1.10124	2.28376	1.15444	0.7077	0.673185	1.19347	0.952351	0.654398	0.676919	0.292258	0.535053	0.264039	0.213423	0.472664	0.557856	0.256278	0.199272	0.401736	0.623351	0.124293	0.084063	0.0115438	0.580474	0.0172052	0.143465	0.0361446	0.00318228	0.406766	0.275356	0.00546888	0.0300608	0.677948	0.00616646	0.0153129	0.00282419	0.0504318	0.0052285	0.00467693	0.156143	0.0941756	0.00512081	0.00439035
500.186	5	1.35116	0.970144	0.596649	0.293778	0.436116	0.508416	0.61531	0.466564	0.337014	0.291799	0.335094	0.494741	0.193895	0.176948	0.178177	0.51036	0.882995	0.561323	0.376241	0.172959	0.8359	0.498785	0.292533	0.133434	0.89965	0.130118	0.337814	0.00482893	0.000438711	0.000654238	0.000115419	0.000113793	0.000113793	0.000228125	0.000113793	0.000113793	0.00025603	0.0454179	0.000122146	0.000113793	0.000149074	0.221637	0.0251692	0.00288655	0.000408217	0.270251	0.00788651	0.00190616
500.341	8	1.34819	1.11955	1.02235	0.828115	0.429797	0.480773	0.651826	0.612035	0.348485	0.293369	0.344237	0.837556	0.077392	0.110712	0.11416	0.358649	0.524636	0.706821	0.574956	0.413075	0.625675	0.607374	0.504349	0.352798	0.7157	0.0272544	0.173731	0.521214	0.220666	4.3295e-05	1.095e-06	1.095e-06	3.538e-06	2.917e-06	1.095e-06	1.095e-06	0.0968803	0.000640542	1.166e-06	1.095e-06	1.202e-06	0.0427905	0.0648367	0.0337569	0.0133804	0.04764	0.00911622	0.0118259
500.54	8	1.3442	1.19457	0.847041	0.455506	0.529648	0.538476	0.657374	0.529314	0.384598	0.318774	0.382434	0.545892	0.215297	0.188806	0.178949	0.477893	0.960382	0.665871	0.485823	0.303564	0.992255	0.560395	0.418771	0.254066	0.854668	0.0259457	0.370905	0.288316	0.00207924	6.2936e-05	1.118e-06	1.095e-06	1.095e-06	1.2749e-05	1.095e-06	1.095e-06	7.93e-06	0.00900264	1.223e-06	1.095e-06	1.384e-06	0.751264	0.129764	0.0094874	0.00834489	0.620621	0.0477939	0.00356409
500.84	9	1.33407	0.973237	0.651026	0.312391	0.506214	0.609474	0.666244	0.429951	0.40669	0.426817	0.447046	0.43155	0.19807	0.185969	0.240061	0.560321	1.08881	0.58631	0.367405	0.186201	1.18491	0.534754	0.312916	0.129862	0.827352	0.291549	0.737773	0.0033405	5.111e-06	6.3281e-05	1.026e-06	2.38e-07	1.185e-06	2.298e-06	3.41e-07	2.38e-07	1.9728e-05	0.00232165	2.7e-07	2.38e-07	4.7e-07	0.897853	0.014619	0.000130214	4.017e-06	0.850083	0.00735416	5.026e-05
410.57	4	1.33227	0.691412	0.429576	0.430945	1.18277	1.26535	1.04787	1.42566	0.885077	0.884393	0.691573	1.11926	0.53136	0.489315	0.419643	0.389108	0.674639	0.359333	0.221134	0.26142	0.640823	0.365607	0.19573	0.188618	0.983636	0.156856	0.0697445	0.00309072	0.0183293	0.10872	0.0996264	0.210311	0.00837872	0.854489	0.183407	0.0012036	0.306891	0.37408	0.000652479	0.000553482	0.000578215	0.134838	0.00352495	0.00125366	0.00566719	0.150146	0.00350308	0.0012794
500.250	2	1.32374	0.719939	0.346648	0.150089	0.413115	0.526889	0.525988	0.371478	0.432819	0.276813	0.367602	0.396243	0.206569	0.185182	0.174683	0.54476	0.699866	0.471902	0.265138	0.142884	0.796417	0.419418	0.225822	0.095301	1.05034	0.264036	0.22301	0.0231531	0.0154346	0.0326578	0.0145255	0.0145255	0.0145255	0.0270738	0.0145255	0.0145255	0.0172749	0.216296	0.014974	0.0145255	0.016529	0.341073	0.0918617	0.0288359	0.0190228	0.574194	0.0549584	0.0246931
500.30	8	1.32146	0.940564	0.686421	0.408294	0.370418	0.511656	0.651423	0.566271	0.304088	0.289373	0.365977	0.540973	0.191692	0.167489	0.162395	0.475718	0.824684	0.525664	0.437032	0.263846	0.836315	0.531702	0.355619	0.195198	0.790133	0.0392698	0.630319	0.0140617	0.000602334	6.668e-05	1.095e-06	1.095e-06	1.215e-06	2.569e-06	1.095e-06	1.095e-06	3.5598e-05	0.0081067	1.223e-06	1.095e-06	1.346e-06	0.318536	0.00413317	0.00141136	0.000222427	0.33474	0.00271856	0.000228492
500.374	3	1.30849	1.20204	0.803642	0.445905	0.25308	0.511358	0.540677	0.417961	0.262664	0.254977	0.358053	0.570547	0.143548	0.146856	0.145376	0.485049	0.612063	0.458201	0.357925	0.292401	0.558776	0.430417	0.309003	0.175356	0.724564	0.18402	0.304992	0.717271	0.0709092	0.00352094	0.00277011	0.00277011	0.00277011	0.00318227	0.00277011	0.00277011	0.166883	0.0803599	0.00287356	0.00277011	0.00302835	0.378834	0.135072	0.0678145	0.0167906	0.311378	0.0890037	0.0432481
500.418	8	1.30465	0.758639	0.452402	0.212548	0.184148	0.325798	0.468812	0.363068	0.198936	0.204595	0.343729	0.46722	0.220403	0.20203	0.193338	0.615429	3.83342	1.71532	1.10042	0.598221	3.49017	1.65547	0.942844	0.411626	2.51505	0.0541297	0.085606	4.6467e-05	1.962e-06	1.424e-06	1.095e-06	1.095e-06	1.095e-06	1.424e-06	1.095e-06	1.095e-06	1.1387e-05	0.0169795	1.223e-06	1.095e-06	1.911e-05	0.00012724	0.0369791	0.803738	0.169016	0.000183018	0.0660377	0.760633
500.528	4	1.29441	0.814933	0.556519	0.984788	0.140069	0.289807	0.425312	1.89072	0.077428	0.140797	0.271905	1.14545	0.102395	0.079902	0.125666	0.264453	0.853555	0.830117	0.587656	0.960426	0.784305	0.75003	0.512314	0.886199	0.629998	0.158568	0.258288	0.01148	0.934266	0.00060324	0.000553482	0.000553482	0.00118733	0.000569626	0.000553481	0.000553481	0.113507	0.0420323	0.000569627	0.000553482	0.000561477	0.517491	0.599615	0.186624	0.988387	0.280147	0.230019	0.0889417
500.546	4	1.29198	0.53017	0.209008	0.062418	1.36028	1.1892	0.865018	0.455264	1.1521	0.891101	0.859298	0.417789	0.780834	0.634814	0.620697	0.878565	4.77269	1.74172	0.703528	0.290827	4.4161	1.82061	0.609773	0.176006	3.89468	0.151803	0.00828336	0.000616314	0.000553482	0.0580825	0.0885779	0.000889222	0.000553482	0.317107	0.295548	0.119376	0.00059894	0.648678	0.00166159	0.000557478	0.145893	0.00293856	0.152915	0.400188	0.00814213	0.00370448	0.14207	0.190538
500.526	4	1.28148	0.610788	0.32376	0.291671	0.204542	0.277786	0.37885	0.653513	0.088474	0.169199	0.248539	0.731	0.093056	0.078869	0.11067	0.342713	3.33474	1.43331	0.57636	0.953213	3.14283	1.30097	0.631366	1.20613	1.02024	0.349078	0.102452	0.00359132	0.0149089	0.000986652	0.000553482	0.000553482	0.123105	0.00057373	0.000553481	0.000553481	0.118001	0.0321934	0.000569627	0.000553482	0.000572585	0.0436603	0.537785	0.191196	0.653239	0.0453049	0.598267	0.223309
500.492	4	1.27389	0.645814	0.325721	0.136316	0.156339	0.270023	0.373194	0.284424	0.154539	0.183186	0.322598	0.345666	0.203707	0.181983	0.197213	0.647337	4.38934	1.70802	0.983289	0.515486	4.21389	1.51108	0.814053	0.324196	3.46688	0.132325	0.056306	0.00118733	0.00059894	0.000611927	0.000553482	0.000553482	0.000553482	0.000611926	0.000553481	0.000553481	0.000553482	0.0775493	0.000586209	0.000553482	0.0107785	0.00375064	0.199906	0.951255	0.167342	0.00515012	0.304143	0.600965
500.150	6	1.26717	0.828691	0.55437	0.275442	0.544218	0.480419	0.637721	0.474587	0.258416	0.288089	0.371768	0.455481	0.104189	0.136997	0.12537	0.486371	0.769973	0.508952	0.344776	0.20322	0.678631	0.460035	0.28606	0.136552	0.981383	0.36402	0.395788	0.0206221	0.000745871	0.000641835	2.4035e-05	2.3866e-05	2.3866e-05	3.4762e-05	2.4374e-05	2.3866e-05	3.648e-05	0.00986675	2.5245e-05	2.3866e-05	2.9134e-05	0.431025	0.0601674	0.0334633	0.00426683	0.30543	0.0346662	0.0101334
410.13	7	1.26339	0.726135	0.446939	0.210359	1.21657	0.819592	0.80906	0.636664	1.40128	0.914365	1.00173	0.841298	1.41037	1.01261	1.13579	1.32559	1.65159	0.715535	0.430385	0.245028	1.59028	0.665393	0.364574	0.169577	1.94796	0.0438028	0.0589514	9.187e-05	8.468e-06	0.298754	0.00657774	6.088e-06	1.795e-05	0.0254704	0.243698	0.729065	0.0532987	0.0640522	0.302859	0.00984306	0.122013	0.0807253	0.13928	0.00172773	0.000174769	0.0670353	0.110896	0.000567159
500.443	4	1.26277	0.808134	0.512575	0.264278	0.149059	0.277451	0.435269	0.368058	0.103556	0.136943	0.252907	0.477872	0.099606	0.07883	0.076716	0.463348	2.1641	1.27781	0.751718	0.490811	2.33273	1.318	0.772114	0.369001	1.65898	0.122634	0.739265	0.0249319	0.00151371	0.000611927	0.000553482	0.000553482	0.000553482	0.000569626	0.000553481	0.000553481	0.00833092	0.0347796	0.000569627	0.000553482	0.000900502	0.0682626	0.402366	0.576881	0.156288	0.0444762	0.370454	0.582194
500.42	9	1.26163	1.07238	0.903183	0.459702	0.441667	0.531045	0.681711	0.515951	0.323419	0.304074	0.384466	0.431792	0.148522	0.178238	0.152562	0.50983	0.598363	0.45912	0.389549	0.284993	0.654336	0.435961	0.310523	0.222543	0.828249	0.385585	0.53615	0.0695777	0.000325865	1.5498e-05	2.4e-07	2.38e-07	2.45e-07	1.248e-06	2.38e-07	2.38e-07	7.28e-07	0.00278861	2.7e-07	2.38e-07	3.77e-07	0.0746848	0.00389186	0.00134841	8.7989e-05	0.0454531	0.00216847	0.000456956
410.59	2	1.25598	0.661999	0.542809	1.02849	1.33326	1.14733	0.999348	2.0207	0.858736	0.761507	0.664042	1.15593	0.838822	0.659042	0.686496	0.354386	0.590808	0.330324	0.243003	0.543062	0.562381	0.325168	0.252137	0.443277	0.795988	0.363833	0.145708	0.0687147	0.861494	0.202835	0.399708	0.994519	0.0194474	0.540972	0.100368	0.0209996	0.225103	0.780095	0.0236569	0.0186063	0.0146062	0.170786	0.0313382	0.0252258	0.372608	0.142689	0.0302738	0.0292406
500.389	4	1.25564	0.961456	0.681313	0.391128	0.148192	0.288215	0.437913	0.433987	0.081039	0.144222	0.255955	0.672214	0.132159	0.082648	0.096133	0.47031	1.82788	1.38741	0.953958	0.712066	1.55619	1.42399	1.03602	0.544967	1.783	0.0980401	0.698633	0.172169	0.00608525	0.000607569	0.000553482	0.000553482	0.000553482	0.000569626	0.000553481	0.000553481	0.0407123	0.0540615	0.000569627	0.000553482	0.00067561	0.0617753	0.323723	0.926553	0.507495	0.104508	0.261572	0.801568
500.56	8	1.25445	0.943888	0.693599	0.422999	0.42006	0.580679	0.640507	0.483262	0.319807	0.332333	0.365774	0.494228	0.110716	0.145738	0.160527	0.468731	0.878369	0.510457	0.437941	0.243463	0.959489	0.456642	0.383733	0.17512	0.758689	0.0804988	0.884063	0.0268748	0.000321161	5.5388e-05	1.284e-06	1.095e-06	1.15e-06	2.693e-06	1.095e-06	1.095e-06	2.7503e-05	0.0024122	1.207e-06	1.095e-06	1.592e-06	0.454295	0.00429702	0.00161817	0.000319475	0.771084	0.000858078	0.000364211
410.80	6	1.25267	0.845438	0.745637	0.60119	0.441096	0.418988	0.610362	0.748123	0.184066	0.234852	0.341087	1.09584	0.05472	0.103309	0.113313	0.173794	0.547294	0.384731	0.344822	0.301041	0.537483	0.322393	0.273437	0.229429	1.0212	0.2126	0.304684	0.0834905	0.142955	0.000188016	2.3866e-05	2.3866e-05	0.0146924	2.9642e-05	2.3866e-05	2.3866e-05	0.537566	0.00336529	2.5068e-05	2.3866e-05	2.4542e-05	0.0266436	0.000641835	0.00133881	0.00279798	0.0216851	0.000340127	0.000310485
500.90	6	1.24439	1.16884	0.902536	0.573849	0.454162	0.625743	0.742196	0.577264	0.400742	0.376721	0.477015	0.45201	0.247567	0.263516	0.244932	0.578576	1.04437	0.738778	0.505749	0.32134	1.03403	0.684848	0.469278	0.263513	0.80249	0.125292	0.288571	0.644523	0.0256848	0.000672312	2.8629e-05	2.3866e-05	2.7075e-05	7.8716e-05	3.0904e-05	2.3866e-05	0.000598521	0.0384304	2.6699e-05	2.3866e-05	4.6993e-05	0.859916	0.27792	0.0522226	0.01051	0.965282	0.156832	0.0410928
500.541	4	1.22882	0.496871	0.292329	0.233526	0.185758	0.267674	0.434791	0.669756	0.136695	0.209875	0.274343	1.09132	0.189539	0.134789	0.150742	0.301678	4.28342	1.59081	1.05968	0.838185	4.08484	1.30377	0.88055	0.610565	2.8952	0.189227	0.0617753	0.00210496	0.000979861	0.000634157	0.000553482	0.000553482	0.00169496	0.000590423	0.000553481	0.000553481	0.615902	0.0812088	0.000573731	0.000553482	0.000561477	0.00274048	0.159717	0.809079	0.761344	0.0034168	0.247021	0.945074
500.403	4	1.22854	0.948176	0.694847	0.471457	0.159954	0.296538	0.445311	0.507781	0.086562	0.134659	0.26205	0.981833	0.139483	0.085061	0.106087	0.282827	2.66415	1.49881	1.06208	0.823051	2.40507	1.69002	1.1728	0.69623	1.7241	0.139454	0.868213	0.142598	0.0245584	0.000611927	0.000553482	0.000553482	0.000557478	0.000569626	0.000553481	0.000553481	0.660253	0.0538195	0.000569627	0.000553482	0.000561477	0.0370456	0.292424	0.915767	0.721755	0.0521793	0.243081	0.771715
500.116	7	1.2216	1.04421	0.72337	0.338989	0.379033	0.503541	0.616682	0.431967	0.271586	0.305216	0.350738	0.367755	0.190223	0.174736	0.148997	0.500821	0.785651	0.635104	0.356377	0.204241	0.838475	0.55446	0.334427	0.138816	0.770593	0.394412	0.842694	0.0989774	0.000741857	0.00105476	5.6536e-05	5.082e-06	5.153e-06	9.636e-06	5.082e-06	5.082e-06	5.117e-06	0.00864019	5.563e-06	5.082e-06	6.865e-06	0.34372	0.0261524	0.00102241	8.2341e-05	0.278139	0.00540351	0.00408815
500.114	7	1.21845	0.934011	0.481194	0.232762	0.516784	0.735416	0.726082	0.559204	0.503557	0.530435	0.553106	0.534998	0.142689	0.254804	0.273475	0.573337	1.13994	0.598331	0.314073	0.20218	0.851669	0.477878	0.273762	0.121432	0.704018	0.538961	0.145252	0.000293313	1.9298e-05	0.000345357	4.5124e-05	5.082e-06	5.411e-06	0.00341518	2.3328e-05	5.299e-06	0.000166774	0.00354232	5.84e-06	5.082e-06	9.512e-06	0.513158	0.0103121	0.000274007	6.4804e-05	0.375979	0.00678437	0.000127848
500.47	9	1.21762	1.02951	0.853803	0.574731	0.482268	0.552468	0.665519	0.551745	0.293679	0.334046	0.37573	0.55413	0.174553	0.140992	0.151793	0.479147	0.741046	0.631829	0.607284	0.409624	0.731401	0.581295	0.500537	0.32164	0.605646	0.162137	0.608959	0.5742	0.0152037	1.8034e-05	2.47e-07	2.38e-07	2.61e-07	9.93e-07	2.5e-07	2.38e-07	2.298e-06	0.0045622	2.63e-07	2.38e-07	3.04e-07	0.119563	0.0235172	0.0244024	0.00371988	0.0781112	0.00903582	0.00510466
410.1	14	1.21727	0.728793	0.768774	0.564005	1.67213	1.47557	1.2068	1.26238	1.91174	1.71334	1.69142	1.19582	0.4667	1.20231	1.80564	1.2466	0.489	0.381159	0.312386	0.32961	0.461836	0.406181	0.347036	0.269829	0.625346	0.110173	0.028707	0.00830715	0.00077828	9.11e-07	7.46e-07	1e-08	0.000781192	8.5001e-05	3.05e-07	2e-09	0.000288375	0.280722	6.308e-06	0	0.189195	1.2173e-05	4.32e-07	1.78e-07	9.644e-06	9.326e-06	1.675e-06	7.99e-07
500.372	3	1.20544	0.997044	0.699878	0.510643	0.325789	0.568711	0.686524	0.603718	0.234624	0.286376	0.372682	0.493052	0.024176	0.138269	0.109285	0.518787	0.814529	0.390047	0.287977	0.221077	0.664063	0.334673	0.21853	0.139079	0.693619	0.158777	0.840954	0.38005	0.0856846	0.00491141	0.00281108	0.00277011	0.00364962	0.00325224	0.00277011	0.00277011	0.0890037	0.024077	0.0028526	0.00277011	0.0030891	0.175295	0.0236074	0.0145725	0.00908734	0.100976	0.0123017	0.00957493
500.48	7	1.19765	0.925701	0.720554	0.533452	0.454866	0.572054	0.698737	0.613418	0.489112	0.329479	0.374917	0.57278	0.087919	0.190582	0.190309	0.442928	0.67796	0.49561	0.447893	0.321568	0.691536	0.432054	0.351264	0.225231	0.724751	0.583363	0.563419	0.0436499	0.00428161	6.4404e-05	5.373e-06	5.082e-06	8.761e-06	6.6836e-05	5.373e-06	5.082e-06	0.000108134	0.00319282	5.525e-06	5.082e-06	6.249e-06	0.39604	0.00275074	0.00308487	0.00931331	0.184786	0.000765891	0.00302673
500.417	7	1.19177	0.758411	0.424637	0.244986	0.205926	0.354566	0.502271	0.556447	0.214231	0.295796	0.380606	0.684496	0.321566	0.194608	0.193028	0.597269	2.27657	1.33734	0.773816	0.567251	2.14535	1.17996	0.652328	0.409343	0.912935	0.764556	0.0241524	6.561e-05	1.3314e-05	7.435e-06	5.082e-06	5.082e-06	5.8e-06	7.668e-06	5.189e-06	5.082e-06	0.00340715	0.0558851	5.602e-06	5.082e-06	2.8333e-05	0.0134566	0.382329	0.39849	0.102317	0.0380278	0.632522	0.165683
500.149	6	1.19142	0.845967	0.666175	0.369812	0.484434	0.480588	0.623029	0.466484	0.285182	0.261827	0.345253	0.531316	0.149618	0.136473	0.130958	0.48555	0.682315	0.452615	0.356775	0.234157	0.671633	0.449507	0.340918	0.158933	0.766244	0.51382	0.339469	0.0334633	0.00132415	0.00154057	2.4204e-05	2.3866e-05	2.4035e-05	4.213e-05	2.3866e-05	2.3866e-05	0.000112093	0.0211806	2.5422e-05	2.3866e-05	2.8048e-05	0.0785311	0.00258812	0.00239274	0.00171093	0.07407	0.00177671	0.000720559
500.431	4	1.18304	0.705596	0.371211	0.194568	0.18377	0.308189	0.419801	0.456311	0.203822	0.205879	0.399502	0.895013	0.253938	0.216224	0.227459	0.577075	2.12039	1.19648	0.619586	0.384443	1.54663	0.990534	0.564468	0.243308	1.33988	0.376707	0.0634163	0.00155467	0.000671292	0.000629652	0.00277011	0.000553482	0.000561501	0.000638691	0.000553481	0.000553481	0.17156	0.10166	0.000586209	0.000553482	0.00101803	0.0648113	0.522527	0.274994	0.0727877	0.128379	0.875856	0.139454
410.35	3	1.17832	0.822897	0.742272	0.642151	0.351775	0.440746	0.650768	0.896223	0.431332	0.26982	0.365977	1.10112	0.106679	0.154086	0.133858	0.184122	0.557064	0.364445	0.321365	0.421519	0.727293	0.342612	0.304304	0.362922	0.863112	0.879703	0.209665	0.140423	0.302883	0.00575863	0.00277011	0.00277011	0.208041	0.0074503	0.00277011	0.00277011	0.303936	0.0758092	0.00287356	0.00277011	0.00279608	0.135658	0.0174159	0.0475973	0.0695198	0.180346	0.0133527	0.0302314
410.11	8	1.17769	0.648727	0.316632	0.115781	1.09336	0.773391	0.693909	0.477454	0.977483	0.869835	0.846193	0.658061	1.55452	1.20006	2.04671		1.33375	0.538766	0.270856	0.13693	1.35515	0.539993	0.223052	0.090648	1.56472	0.203617	0.0046425	4.172e-06	1.103e-06	0.617725	4.5386e-05	1.095e-06	1.118e-06	0.446897	0.171147	0.0808551	0.00663832	0.00229435	0.00064632	1.134e-06		0.215548	0.00205076	1.2829e-05	2.016e-06	0.165229	0.00333648	1.0691e-05
500.501	4	1.15807	0.576965	0.31459	0.196867	0.195088	0.294703	0.402783	0.524225	0.116302	0.143366	0.263879	1.14132	0.175726	0.138716	0.127108	0.250973	4.71969	1.83071	1.12831	0.777789	4.07117	1.71431	0.959674	0.54363	2.02637	0.403457	0.0185219	0.00128809	0.000746426	0.000634157	0.000553482	0.000553482	0.00056555	0.000569626	0.000553481	0.000553481	0.153473	0.0798622	0.000573731	0.000553482	0.000561477	0.00231986	0.0900404	0.605023	0.614538	0.00379732	0.178974	0.960531
500.538	4	1.14888	0.673483	0.446999	0.344621	0.18275	0.310821	0.498893	0.73156	0.123949	0.180474	0.304109	0.897337	0.163905	0.144735	0.170004	0.348274	2.96532	1.4311	0.911351	0.784085	2.80037	1.33166	0.841892	0.61889	2.27932	0.212439	0.188573	0.0060137	0.00530693	0.000629652	0.000553482	0.000553482	0.00220287	0.00057373	0.000553481	0.000553481	0.453211	0.067661	0.000577863	0.000553482	0.00076575	0.0142813	0.279284	0.977551	0.698633	0.0162375	0.386208	0.824152
500.359	8	1.14175	0.893566	0.763767	0.611767	0.512832	0.526181	0.686027	0.686239	0.274136	0.331762	0.358256	0.958446	0.052978	0.128761	0.141571	0.297517	0.484981	0.423293	0.391284	0.334263	0.499336	0.378806	0.319991	0.250888	0.617277	0.235456	0.483707	0.0615311	0.0299398	0.000452785	1.126e-06	1.095e-06	6.456e-06	3.855e-06	1.095e-06	1.095e-06	0.916578	0.000349442	1.174e-06	1.095e-06	1.158e-06	0.000951141	0.000312813	0.000371891	0.00075456	0.00158808	0.000112526	7.0634e-05
500.517	4	1.13929	0.554827	0.335102	0.455332	0.191677	0.261292	0.426707	1.25043	0.096759	0.170912	0.247726	1.11301	0.123136	0.083746	0.092557	0.215484	2.59009	1.3923	0.819283	1.08188	2.37086	1.82192	0.984359	0.80694	1.76231	0.514983	0.0756187	0.00188358	0.0173011	0.000715482	0.000553482	0.000553482	0.903459	0.000569626	0.000553481	0.000553481	0.213866	0.0509857	0.000569627	0.000553482	0.000561477	0.0399553	0.37566	0.576881	0.862108	0.078869	0.136874	0.795573
410.33	3	1.13864	0.867423	0.702025	0.534332	0.457745	0.409308	0.600321	0.649311	0.21763	0.226146	0.321074	0.96931	0.139412	0.130974	0.122042	0.277366	0.438085	0.409981	0.308044	0.257535	0.47214	0.385954	0.235596	0.18557	0.993613	0.811269	0.345769	0.0946173	0.0789637	0.0098914	0.00277011	0.00277011	0.00380968	0.00320544	0.00277011	0.00277011	0.76298	0.0998984	0.00283177	0.00277011	0.00282419	0.0250237	0.0148464	0.0129394	0.0154077	0.0234697	0.0134367	0.00873631
410.36	5	1.1342	0.798128	0.678326	0.579638	0.442929	0.383918	0.561719	0.714641	0.240147	0.227859	0.310509	1.08543	0.107799	0.11623	0.113802	0.198868	0.460129	0.415278	0.377333	0.330617	0.475302	0.369908	0.300927	0.221997	1.09411	0.44786	0.273278	0.0393881	0.0531787	0.0010077	0.000113793	0.000113793	0.00390311	0.000218977	0.000113793	0.000113793	0.995155	0.0192234	0.000118738	0.000113793	0.000116155	0.0259705	0.00214217	0.00293597	0.00847334	0.0159287	0.00131004	0.00127102
500.163	9	1.12767	0.804447	0.577881	0.298873	0.449421	0.550707	0.622251	0.452476	0.258841	0.317205	0.363742	0.518219	0.144519	0.138754	0.144923	0.46357	0.716281	0.489023	0.358881	0.204259	0.67789	0.479079	0.317307	0.148421	0.819223	0.818862	0.184522	0.00035617	4.222e-06	7.236e-06	2.45e-07	2.38e-07	2.4e-07	4.23e-07	2.52e-07	2.38e-07	3.27e-06	0.00327107	2.61e-07	2.38e-07	3.04e-07	0.0823451	0.000924468	8.1183e-05	5.921e-06	0.0383217	0.000379674	2.9877e-05
500.147	7	1.12239	0.948561	0.620376	0.304717	0.420458	0.527504	0.643956	0.484299	0.324268	0.33947	0.397267	0.493172	0.107211	0.139382	0.150967	0.503486	0.668234	0.601146	0.394239	0.212366	0.651782	0.55805	0.348001	0.156064	0.856837	0.245182	0.674779	0.0104875	0.000147395	4.6567e-05	5.153e-06	5.082e-06	5.082e-06	1.4328e-05	5.153e-06	5.082e-06	1.1487e-05	0.0049207	5.448e-06	5.082e-06	6.612e-06	0.106063	0.00955456	0.000778177	7.2853e-05	0.0605402	0.00357115	0.000248688
500.124	6	1.12133	0.971537	0.724841	0.395669	0.472676	0.553515	0.657584	0.517971	0.409877	0.315206	0.347894	0.416854	0.19345	0.191911	0.176623	0.499665	0.697963	0.623068	0.464436	0.27265	0.624126	0.525075	0.388352	0.197532	0.773899	0.809264	0.516886	0.0343958	0.00160336	0.0011213	2.4375e-05	2.3866e-05	2.4893e-05	0.000112093	2.3866e-05	2.3866e-05	2.9642e-05	0.0319761	2.5962e-05	2.3866e-05	2.9692e-05	0.106946	0.0456869	0.00745713	0.00125305	0.0674122	0.0107516	0.00244348
500.357	10	1.11913	0.74892	0.48212	0.244968	0.431754	0.394733	0.492968	0.392658	0.257354	0.212159	0.288769	0.682142	0.036356	0.088879	0.099642	0.359069	0.441914	0.324372	0.213423	0.13136	0.469512	0.264868	0.17474	0.083684	0.667989	0.481427	0.0135867	5.618e-06	1.86e-07	3.122e-06	5.2e-08	5.2e-08	5.2e-08	8.8e-08	5.2e-08	5.2e-08	0.00940235	3.0054e-05	5.6e-08	5.2e-08	5.8e-08	4.866e-05	3.085e-06	7.28e-07	1.28e-07	5.8105e-05	1.106e-06	2.35e-07
500.555	4	1.11174	0.487244	0.207155	0.065695	1.4969	1.37944	1.04729	0.591046	1.1179	0.962035	0.904607	0.462633	1.0106	0.755518	0.660229	0.906983	2.93851	1.29743	0.53526	0.244964	2.73892	1.24509	0.493622	0.16441	2.57444	0.637916	0.00413917	0.000611927	0.000553482	0.0142045	0.00717065	0.132325	0.00060324	0.467358	0.540349	0.212795	0.000762361	0.420638	0.00333247	0.000573731	0.180116	0.0267404	0.53395	0.0743496	0.00432036	0.0260819	0.671538	0.0543314
500.171	6	1.10817	0.552388	0.307201	0.163121	0.683618	0.655537	0.710505	0.515107	0.421985	0.40812	0.392797	0.579509	0.215811	0.195106	0.209698	0.477664	0.588883	0.253322	0.169146	0.110143	0.689393	0.26697	0.139184	0.071571	0.822104	0.491627	0.0238563	0.000258312	4.1559e-05	0.00937268	3.9075e-05	2.3866e-05	2.4035e-05	0.000127547	2.6699e-05	2.3866e-05	0.00241799	0.0347351	2.5962e-05	2.3866e-05	3.2026e-05	0.238642	0.00492606	0.000737344	0.000125916	0.300971	0.00103684	0.000200196
500.430	3	1.10807	0.536964	0.222022	0.068015	0.179006	0.284741	0.282898	0.144024	0.157725	0.236993	0.274546	0.181018	0.2713	0.178659	0.252693	0.806841	4.37859	1.78264	0.829856	0.329371	3.91355	1.84314	0.658853	0.22561	6.38891	0.769827	0.020489	0.00304645	0.00277011	0.00304645	0.00277011	0.00277011	0.00277011	0.00287356	0.00277011	0.00277011	0.00277011	0.173744	0.00287356	0.00277011	0.0341965	0.0106892	0.178168	0.649802	0.0473463	0.0154077	0.185505	0.359708
500.98	7	1.10344	0.631173	0.435538	0.259892	0.487014	0.567579	0.667378	0.546596	0.331066	0.328623	0.385685	0.494681	0.166968	0.153648	0.159834	0.457414	0.60486	0.395478	0.291908	0.185711	0.610764	0.350874	0.259449	0.132777	0.868599	0.665176	0.0203083	0.00035516	3.2016e-05	0.000335808	5.225e-06	5.082e-06	5.336e-06	9.442e-06	5.153e-06	5.082e-06	0.000582727	0.0153041	5.563e-06	5.082e-06	5.849e-06	0.00666559	0.000625085	0.000209279	0.00179799	0.0123933	0.00124384	0.000386152
500.112	6	1.10227	0.67458	0.443641	0.266762	0.521207	0.594857	0.68223	0.551877	0.34976	0.337329	0.447655	0.508563	0.193476	0.175746	0.175563	0.523554	0.67156	0.419721	0.338353	0.217614	0.686817	0.374038	0.274211	0.133512	0.848887	0.898612	0.0299464	0.000704131	0.000130031	0.00094219	2.4546e-05	2.3866e-05	2.5781e-05	0.000144993	2.5962e-05	2.3866e-05	0.000198945	0.0203944	2.5962e-05	2.3866e-05	3.3573e-05	0.189208	0.0251651	0.00418247	0.00359646	0.16973	0.0174748	0.00678196
500.510	4	1.10158	0.709912	0.413163	0.250909	0.139711	0.292139	0.414147	0.450777	0.06978	0.139369	0.263981	0.912214	0.146184	0.082739	0.106685	0.378274	3.33191	1.93377	1.08891	0.886077	3.47686	2.48921	1.25841	0.708444	2.82701	0.481746	0.1203	0.00216041	0.000986652	0.00060324	0.000553482	0.000553482	0.000586209	0.000569626	0.000553481	0.000553481	0.469739	0.0572907	0.000569627	0.000553482	0.000572585	0.0148292	0.104094	0.868213	0.755436	0.0150696	0.0365206	0.681473
500.267	3	1.09816	0.744833	0.522297	0.248103	0.424331	0.560374	0.607484	0.402758	0.217205	0.268393	0.37065	0.321403	0.200252	0.141839	0.133049	0.534481	0.929632	0.481281	0.296688	0.190037	0.860327	0.422085	0.293908	0.131014	0.882305	0.428009	0.301831	0.0220002	0.00451569	0.00660012	0.00281108	0.00277011	0.00277011	0.00320544	0.00277011	0.00277011	0.00411978	0.130874	0.00289467	0.00277011	0.00318232	0.839201	0.0401021	0.0145725	0.0076521	0.632152	0.0272858	0.0132691
500.450	4	1.09588	0.742097	0.575921	0.512599	0.183893	0.344625	0.557888	0.810362	0.178118	0.190608	0.306852	0.945228	0.192616	0.138383	0.144695	0.302902	1.50175	1.04604	0.743344	0.772767	1.3559	0.944369	0.638272	0.609716	1.15829	0.308732	0.42228	0.0691486	0.0691486	0.000629652	0.000553482	0.000553482	0.0149891	0.000616313	0.000553481	0.000553481	0.337223	0.0832633	0.000573731	0.000553482	0.0323865	0.10872	0.520006	0.8302	0.715949	0.182132	0.777661	0.536505
500.565	4	1.08841	0.746411	0.433997	0.36059	0.151913	0.251355	0.365452	0.773419	0.088474	0.127809	0.257784	1.08133	0.088139	0.077096	0.098709	0.232328	2.32465	1.44552	0.902201	1.01835	2.22404	1.57459	1.00763	0.746715	1.93608	0.370454	0.242299	0.00479071	0.00540307	0.000607569	0.000553482	0.000553482	0.0151505	0.000569626	0.000553481	0.000553481	0.412252	0.032824	0.000569627	0.000553482	0.000561477	0.049197	0.262397	0.969813	0.762823	0.0662314	0.150697	0.714501
500.367	8	1.08309	0.787902	0.602264	0.327283	0.348103	0.475518	0.561764	0.442691	0.125011	0.246128	0.31122	0.882369	0.074027	0.099611	0.129427	0.344985	0.466042	0.366029	0.282924	0.160908	0.449963	0.316724	0.265755	0.11682	0.720256	0.54824	0.096057	0.000743393	2.6685e-05	0.000140609	1.103e-06	1.095e-06	1.215e-06	1.311e-06	1.095e-06	1.095e-06	0.299015	0.00172319	1.158e-06	1.095e-06	1.18e-06	0.000185023	3.2547e-05	2.8175e-05	1.3073e-05	0.000123745	1.3488e-05	1.3404e-05
500.553	4	1.07058	0.495598	0.234759	0.093864	1.46378	1.36578	1.08263	0.765746	1.07244	0.993007	0.937421	0.694183	0.944805	0.764253	0.775371	0.98272	3.55418	1.54523	0.711746	0.38513	3.39379	1.50938	0.645813	0.24667	3.74103	0.840808	0.00456388	0.000652479	0.000553482	0.022763	0.0111049	0.0829184	0.00676452	0.546787	0.954346	0.433589	0.0215199	0.969779	0.0057692	0.00114753	0.686525	0.0106216	0.323723	0.364265	0.0474339	0.0142813	0.340162	0.200588
410.72	14	1.06782	0.737172	0.715509	0.590614	1.65571	1.30827	1.09642	1.39515	1.84716	1.43588	1.50927	1.24637	0.383983	1.32812	1.71281		0.471719	0.358325	0.311348	0.326792	0.478402	0.407366	0.299625	0.248485	0.659384	0.58491	0.00300359	0.000476767	0.00260649	2.3046e-05	9.062e-06	5.2008e-05	6.464e-06	9.924e-06	3.9768e-05	6.78e-07	5.178e-05	0.0754262	2.662e-06	0		5.638e-06	5.5e-08	2.4e-08	8.638e-06	5.583e-06	9.3e-08	2.7e-08
500.138	11	1.06054	0.95225	0.764678	0.502017	0.353126	0.49172	0.637389	0.499454	0.294529	0.308356	0.360694	0.366005	0.091162	0.135497	0.145606	0.512073	1.369	0.854181	0.755752	0.469266	1.23788	0.73964	0.633893	0.367218	0.910909	0.146527	0.77831	0.117586	0.000487987	1.57e-07	1.2e-08	1.2e-08	1.2e-08	6.7e-08	1.2e-08	1.2e-08	4.2e-08	0.000542046	1.3e-08	1.2e-08	2.2e-08	0.878167	0.143951	0.0347113	0.00260832	0.998605	0.051076	0.0122201
500.132	8	1.0544	0.956041	0.714475	0.376252	0.428159	0.520552	0.610807	0.434494	0.197449	0.283521	0.321887	0.433089	0.130965	0.122965	0.130313	0.482592	0.780963	0.581108	0.460547	0.262941	0.709501	0.589789	0.392297	0.183576	0.769767	0.902468	0.503585	0.0160507	5.5711e-05	2.4514e-05	1.111e-06	1.095e-06	1.095e-06	2.386e-06	1.095e-06	1.095e-06	1.7079e-05	0.00390045	1.166e-06	1.095e-06	1.384e-06	0.151111	0.011872	0.00152942	5.3796e-05	0.0878735	0.00370735	0.000322855
500.589	4	1.04626	0.638601	0.401661	0.195897	0.14696	0.267557	0.400014	0.371105	0.090173	0.120815	0.264793	1.01449	0.116339	0.096676	0.090729	0.260202	2.21523	1.48043	0.816509	0.54332	1.9933	1.47557	0.828516	0.413901	2.3146	0.756912	0.0631404	0.00281105	0.000784098	0.000607569	0.000553482	0.000553482	0.000553482	0.000569626	0.000553481	0.000553481	0.985291	0.0440335	0.000569627	0.000553482	0.000567005	0.109149	0.344107	0.55847	0.226273	0.133325	0.315233	0.54292
500.165	5	1.04347	0.807052	0.538169	0.28846	0.433858	0.575295	0.633962	0.458452	0.317895	0.328052	0.369228	0.494862	0.165122	0.163555	0.151335	0.431705	1.14451	0.480045	0.335499	0.181555	0.94487	0.341616	0.380209	0.128048	0.681744	0.49702	0.0575947	0.00138309	0.00025603	0.000742529	0.000123885	0.000113793	0.000113793	0.000166252	0.000114603	0.000113793	0.019494	0.0180064	0.000121286	0.000113793	0.000123079	0.584146	0.0450064	0.00838719	0.00971639	0.600939	0.0727046	0.00526312
500.123	11	1.04164	0.9537	0.724701	0.401312	0.469755	0.551313	0.675351	0.504291	0.325118	0.315206	0.384466	0.439155	0.144776	0.144037	0.137037	0.501345	0.630188	0.595213	0.518519	0.329826	0.573484	0.568472	0.424166	0.217625	0.798191	0.750743	0.345346	0.0162549	6.9487e-05	8.66e-07	1.2e-08	1.2e-08	1.2e-08	4e-08	1.2e-08	1.2e-08	2e-08	0.000306651	1.3e-08	1.2e-08	2e-08	0.00763586	0.012712	0.00358476	0.000516383	0.00279433	0.0100384	0.000301126
500.202	5	1.03794	0.576969	0.419738	0.269515	0.550542	0.6659	0.684178	0.573025	0.398618	0.356882	0.421648	0.524496	0.277224	0.167944	0.16255	0.452552	0.582447	0.341791	0.25652	0.163622	0.554118	0.287641	0.236699	0.119159	0.812168	0.977164	0.0124537	0.000929896	0.000298901	0.00197433	0.000168576	0.000113793	0.000120431	0.000279495	0.000117899	0.000113793	0.000447389	0.0389207	0.000121286	0.000113793	0.000125472	0.0112302	0.00117452	0.000546942	0.000323853	0.0104751	0.000490047	0.000444479
410.68	5	1.03741	0.555366	0.306401	0.172725	0.965096	0.942176	0.804215	0.644845	0.659479	0.580674	0.606136	1.0468	0.576842	0.47107	0.4285	0.687109	0.688094	0.33558	0.154006	0.127264	0.608551	0.303531	0.147547	0.071013	0.894299	0.569929	0.00657554	0.000216006	0.000129241	0.943986	0.501427	0.000122146	0.000270241	0.0131086	0.000245834	0.000129241	0.394806	0.326456	0.000137687	0.000114603	0.0150885	0.197708	0.000564812	0.000165102	0.000137687	0.076951	0.000536474	0.000181914
500.344	3	1.02464	0.785012	0.696476	0.418551	0.913902	0.515235	0.700253	0.641803	0.409239	0.394561	0.328592	0.858438	0.035625	0.081049	0.125728	0.250489	0.507989	0.409682	0.378217	0.263739	0.432619	0.323037	0.360954	0.164808	0.621267	0.881472	0.241387	0.109151	0.0290549	0.396072	0.00279052	0.00277011	0.00318228	0.00730211	0.00281107	0.00277011	0.294542	0.0243597	0.00283177	0.00277011	0.00296869	0.122655	0.0181711	0.022525	0.0153129	0.100048	0.0105524	0.0145725
410.39	1	1.01745	0.709005	0.673368	0.672042	0.499244	0.42463	0.640248	0.909427	0.264789	0.233282	0.293645	1.11241	0.209506	0.132777	0.12705	0.218932	0.44458	0.433211	0.407432	0.429635	0.547902	0.363608	0.370335	0.363383	0.897361	0.945755	0.370169	0.320537	0.514904	0.146467	0.0839588	0.0839588	0.592938	0.0904225	0.0839588	0.0839588	0.571607	0.381162	0.084658	0.0839588	0.0842129	0.174205	0.185561	0.20569	0.382756	0.262009	0.13905	0.176683
500.259	1	1.01562	0.572305	0.31047	0.14001	0.986535	0.654359	0.684179	0.419442	0.308124	0.319488	0.328592	0.49788	0.222498	0.229185	0.207262	0.484845	0.48392	0.313951	0.155816	0.079201	0.501989	0.310536	0.130631	0.051884	0.868781	0.951947	0.202918	0.0996571	0.0860705	0.958141	0.0889526	0.0839588	0.0839588	0.0911647	0.0839588	0.0839588	0.094183	0.383282	0.0853619	0.0839588	0.0861368	0.209899	0.122241	0.0896851	0.0867839	0.215608	0.120373	0.0889526
500.355	11	1.01201	0.718017	0.438148	0.230909	0.460612	0.51045	0.576656	0.424659	0.313222	0.258687	0.374714	0.90636	0.035892	0.135172	0.130871	0.368878	0.487212	0.326518	0.229991	0.138558	0.455231	0.297212	0.177512	0.080134	0.609887	0.703493	0.00273102	1.396e-06	4.1e-08	1.5549e-05	1.2e-08	1.2e-08	1.2e-08	3.7e-08	1.2e-08	1.2e-08	0.677717	8.829e-06	1.3e-08	1.2e-08	1.3e-08	3.2997e-05	5.35e-07	9.5e-08	2.2e-08	8.306e-06	1.91e-07	6.3e-08
500.205	4	1.01046	0.867562	0.659052	0.395622	0.616863	0.549082	0.637971	0.557064	0.305362	0.313494	0.352059	0.452523	0.12219	0.126147	0.146683	0.538763	0.880176	0.605138	0.421452	0.277005	0.795236	0.55156	0.315292	0.219136	0.793985	0.935809	0.40455	0.0650933	0.0130244	0.0155607	0.000557478	0.000553482	0.000573731	0.000806408	0.000553481	0.000553481	0.000685732	0.0377198	0.000573731	0.000553482	0.000715912	0.544208	0.166746	0.0615052	0.0183293	0.405645	0.109149	0.0283796
GCaMP6s	890	1	1	1	1	1	1	1	1	1	1	1	1	1	1	1	1	1	1	1	1	1	1	1	1	1	1	1	1	1	1	1	1	1	1	1	1	1	1	1	1	1	0.997866	0.996836	0.996909	0.997204	0.999926	0.995364	0.994886
410.12	8	0.99487	0.698586	0.518287	0.427316	0.492039	0.51076	0.646275	0.819184	0.501433	0.387568	0.41474	1.1217	0.512005	0.40904	0.338594	0.33017	1.02254	0.551651	0.451718	0.389495	0.997896	0.527972	0.414716	0.292321	1.52388	0.745039	0.0301475	0.000866563	0.000649574	3.2159e-05	1.103e-06	1.095e-06	0.00250666	6.1317e-05	1.19e-06	1.095e-06	0.106018	0.172818	1.433e-06	1.095e-06	1.147e-06	0.74815	0.0071785	0.00121743	0.00310836	0.809039	0.00378918	0.000666071
410.61	4	0.992382	0.433218	0.334889	0.316715	1.89203	1.22703	1.16379	1.29146	0.912267	0.823592	0.817951	1.0746	0.267062	0.630928	0.520221	0.463786	0.45035	0.175689	0.146784	0.169121	0.461826	0.175913	0.137952	0.124505	0.742183	0.974455	0.00476181	0.00135046	0.0021187	0.0143584	0.104094	0.00368159	0.0386593	0.873562	0.0968636	0.13133	0.509985	0.123157	0.0017988	0.0316103	0.00128488	0.0064168	0.000784098	0.000730802	0.00117126	0.00645462	0.000864791	0.000695518
500.564	4	0.986794	0.719319	0.498296	0.514949	0.151175	0.292375	0.465149	1.04444	0.096334	0.157924	0.290089	1.13356	0.175659	0.130813	0.15433	0.309789	2.06514	1.6573	1.05804	1.24237	1.79973	1.55261	1.02641	1.00516	1.23981	0.940441	0.0676771	0.00490791	0.0409035	0.000611927	0.000553482	0.000553482	0.768748	0.000569626	0.000553481	0.000553481	0.221837	0.0679535	0.000569627	0.000553482	0.000561477	0.0463591	0.232287	0.900386	0.498833	0.0718636	0.319931	0.941985
500.161	4	0.981627	0.650688	0.40301	0.188723	0.567246	0.631453	0.686165	0.577095	0.434093	0.391992	0.415959	0.458438	0.148543	0.144614	0.176452	0.429529	0.70166	0.340627	0.231915	0.145326	0.699019	0.350127	0.203983	0.093369	0.715537	0.574234	0.0461466	0.00245826	0.000795181	0.0102716	0.000784098	0.000553482	0.00060324	0.00180474	0.000586208	0.000553481	0.000800777	0.0509857	0.000577863	0.000553482	0.000589631	0.198547	0.00274048	0.0013596	0.000846878	0.213151	0.00231986	0.00126219
500.115	10	0.980645	0.756562	0.751041	0.849652	0.504432	0.577824	0.753031	0.773413	0.420923	0.346749	0.447858	0.782241	0.134146	0.184461	0.173594	0.419664	0.587329	0.538773	0.620146	0.496205	0.490287	0.518296	0.544208	0.431264	0.676256	0.509273	0.119263	0.0632284	0.0534855	7.1072e-05	5.8e-08	5.9e-08	0.000249109	8.95e-07	5.8e-08	5.3e-08	0.00339843	0.000629299	6e-08	5.2e-08	6.2e-08	0.0214246	0.0094864	0.0144946	0.0160372	0.00477932	0.00409856	0.00996957
500.88	7	0.979412	0.819801	0.678517	0.405205	0.653621	0.638766	0.726749	0.617488	0.313647	0.38714	0.456189	0.536869	0.206493	0.254598	0.22368	0.520805	0.567546	0.508159	0.417323	0.278437	0.594935	0.446281	0.361953	0.218528	0.89079	0.58941	0.235794	0.0190764	0.00122487	0.00342324	6.524e-06	5.082e-06	6.706e-06	2.7082e-05	5.72e-06	5.082e-06	2.8702e-05	0.0226979	5.8e-06	5.082e-06	6.737e-06	0.0492781	0.00684448	0.00252221	0.000625085	0.0408288	0.00268543	0.00110505
410.7	6	0.979108	0.487587	0.341053	0.230563	2.27737	1.67727	1.3627	1.19386	1.86946	1.22936	1.27917	0.992938	0.835922	0.914112	0.985186	1.08851	0.665219	0.327536	0.257925	0.201958	0.611785	0.386785	0.218968	0.141914	0.958638	0.892352	0.00173884	0.000117289	4.4798e-05	0.000110649	4.6665e-05	2.6699e-05	0.0625813	0.000885281	0.0286543	0.00613263	0.929371	0.787031	0.0290019	0.641121	0.0967916	0.115467	0.000261517	0.000105731	0.000112822	0.0793407	0.000386095	8.9212e-05
500.525	4	0.970991	0.474895	0.333961	0.434795	0.172473	0.240138	0.479609	1.3506	0.089536	0.133089	0.254025	1.15137	0.094352	0.060115	0.072599	0.240795	2.09797	1.10824	0.636371	1.49474	2.49498	1.63509	1.00225	1.72107	1.50553	0.912688	0.00389228	0.0014936	0.0119977	0.000620731	0.000553482	0.000553482	0.188573	0.000569626	0.000553481	0.000553481	0.0996264	0.0384416	0.000569627	0.000553482	0.000595417	0.0964741	0.739265	0.293314	0.162618	0.0808731	0.243866	0.740731
500.362	8	0.961599	0.708338	0.567049	0.38705	0.357038	0.467211	0.614319	0.551231	0.224427	0.249838	0.323106	0.814047	0.05272	0.113757	0.119388	0.3303	0.380848	0.380848	0.292175	0.238009	0.3513	0.35126	0.255391	0.148014	0.736187	0.644985	0.0190385	0.000941891	0.000109413	4.2787e-05	1.103e-06	1.095e-06	1.266e-06	1.535e-06	1.095e-06	1.095e-06	0.0836303	0.000489405	1.158e-06	1.095e-06	1.158e-06	0.00011967	5.8706e-05	3.3736e-05	2.6524e-05	6.3301e-05	3.7781e-05	1.6559e-05
500.83	6	0.959304	0.752641	0.610484	0.428883	0.673442	0.636244	0.764862	0.688292	0.484226	0.373295	0.433737	0.536145	0.26503	0.259943	0.24086	0.515674	0.778213	0.422865	0.414133	0.29142	0.679118	0.430658	0.367221	0.224022	0.912113	0.822785	0.0769323	0.0100411	0.00393838	0.00393838	3.5489e-05	2.5781e-05	0.000242833	0.000183341	2.4374e-05	2.4546e-05	0.000131713	0.0575511	2.6699e-05	2.3866e-05	3.1725e-05	0.27722	0.0261072	0.0139376	0.0426865	0.175711	0.0173255	0.0139992
500.518	3	0.953912	0.492785	0.227977	0.350913	0.127332	0.413135	0.350162	1.97414	0.060434	0.13366	0.222126	1.11718	0.088757	0.044377	0.060128	0.2054	3.06184	0.922527	0.385577	0.654121	3.00078	1.32796	0.761834	0.808949	0.601858	0.638546	0.0217418	0.00378257	0.033633	0.00295885	0.00277011	0.00277011	0.00801703	0.00277011	0.00277011	0.00277011	0.832198	0.0611985	0.00283177	0.00277011	0.00282419	0.0473463	0.797389	0.0641837	0.632152	0.0691759	0.844462	0.457315
500.168	2	0.953838	0.626522	0.452466	0.372612	0.323939	0.586175	0.66519	0.753807	0.43728	0.311638	0.417686	0.793708	0.179004	0.156576	0.143867	0.368396	1.01251	0.669646	0.444032	0.485839	0.930276	0.644698	0.46524	0.499016	0.890842	0.852865	0.118933	0.0471281	0.0725642	0.0212299	0.0147482	0.0145255	0.18676	0.0276506	0.0145255	0.0145255	0.33691	0.190889	0.0148607	0.0145255	0.0147585	0.795135	0.293277	0.134635	0.189526	0.653263	0.268764	0.157466
500.95	5	0.947908	0.865124	0.581938	0.366005	0.556861	0.700586	0.806005	0.66299	0.459797	0.540712	0.541321	0.574047	0.12623	0.199792	0.239303	0.571033	0.696367	0.462469	0.37113	0.221323	0.683811	0.468049	0.347596	0.183099	0.647698	0.85614	0.361952	0.0781169	0.0147564	0.00682087	0.000400251	0.000124763	0.000522808	0.000519441	0.000213071	0.000113793	0.000450317	0.027772	0.000122146	0.000113793	0.000213293	0.222952	0.0355756	0.0131405	0.00351326	0.200134	0.0252823	0.0130132
500.439	4	0.943357	0.579334	0.279369	0.120882	0.186294	0.298235	0.374432	0.299113	0.157938	0.227716	0.376644	0.382693	0.295418	0.213862	0.23446	0.807451	3.01755	1.63654	0.813786	0.406946	2.5576	1.32944	0.664979	0.264535	3.35277	0.859059	0.0202316	0.000889222	0.00056555	0.000634157	0.000553482	0.000553482	0.000553482	0.000582021	0.000553481	0.000553481	0.000577863	0.123157	0.000586209	0.000553482	0.0235748	0.0145921	0.296895	0.545497	0.051478	0.0196131	0.512481	0.264053
500.151	7	0.941588	1.00626	0.717665	0.47835	0.392059	0.482663	0.616131	0.499333	0.227401	0.250695	0.358256	0.590766	0.110906	0.135035	0.136678	0.453423	0.615161	0.627973	0.431561	0.313396	0.560662	0.685364	0.409254	0.245276	0.933032	0.855317	0.578346	0.035777	0.00161083	8.1342e-05	5.082e-06	5.082e-06	5.373e-06	7.086e-06	5.082e-06	5.082e-06	0.000598692	0.00505696	5.411e-06	5.082e-06	5.961e-06	0.0856752	0.0619593	0.00672475	0.00158674	0.0613477	0.0642448	0.00471514
500.291	2	0.935185	0.664833	0.395438	0.207442	0.612206	0.627974	0.699225	0.492477	0.427933	0.395275	0.457002	0.440392	0.37487	0.216866	0.17788	0.593937	0.632135	0.478541	0.306245	0.180783	0.640546	0.453122	0.251836	0.141618	0.899131	0.8015	0.164024	0.0280409	0.0170189	0.0841906	0.0153183	0.0145255	0.0145255	0.0250471	0.0147482	0.0145255	0.0159077	0.366206	0.014974	0.0145255	0.0230065	0.229333	0.0983946	0.0364113	0.0243434	0.22827	0.0756787	0.0288359
500.58	2	0.93236	0.59831	0.312371	0.135272	0.496311	0.612878	0.627441	0.426168	0.375251	0.364018	0.379184	0.423976	0.273208	0.224582	0.221323	0.570322	0.606837	0.391829	0.221843	0.109739	0.577481	0.332867	0.188469	0.06364	0.703166	0.767713	0.0918617	0.0206206	0.014974	0.0424472	0.0155517	0.0145255	0.0145255	0.0207714	0.0148607	0.0145255	0.0160279	0.26704	0.015088	0.0145255	0.0172176	0.196098	0.0563635	0.0224959	0.0157882	0.145708	0.0313382	0.0212299
500.425	8	0.932167	0.604635	0.359035	0.209303	0.168396	0.337183	0.506402	0.569649	0.168347	0.228715	0.337633	0.739328	0.277706	0.208984	0.213081	0.562904	1.99266	1.13364	0.68315	0.435342	1.70508	0.953048	0.558954	0.307081	0.596771	0.599519	0.00075082	6.886e-06	2.186e-06	1.404e-06	1.095e-06	1.095e-06	1.375e-06	1.366e-06	1.095e-06	1.095e-06	0.00413317	0.0316628	1.223e-06	1.095e-06	1.7425e-05	0.106908	0.892717	0.0738556	0.0109807	0.200229	0.414863	0.0156931
500.170	6	0.930436	0.616877	0.469822	0.230607	0.644616	0.582827	0.670446	0.546155	0.31301	0.393705	0.36811	0.48092	0.16947	0.168193	0.163644	0.50251	0.393501	0.312629	0.262771	0.176268	0.381001	0.285932	0.240068	0.110054	0.907953	0.477777	0.00543298	0.000264759	5.4895e-05	0.0678879	2.5601e-05	2.3866e-05	2.6328e-05	6.6676e-05	2.5245e-05	2.3866e-05	0.000880271	0.00977656	2.5781e-05	2.3866e-05	3.1725e-05	0.000794433	0.000544993	0.000381479	0.00023252	0.001274	0.000253574	0.000219863
500.354	9	0.92139	0.616089	0.379303	0.19453	0.343021	0.4827	0.549761	0.378474	0.263089	0.257831	0.316604	0.665304	0.024178	0.115316	0.147218	0.502764	0.528577	0.273124	0.185282	0.109474	0.522783	0.237215	0.137954	0.060062	0.679608	0.210523	0.00137895	3.25e-06	3.93e-07	6.37e-06	2.4e-07	2.38e-07	2.42e-07	7.04e-07	2.45e-07	2.38e-07	0.000280661	2.5023e-05	2.57e-07	2.38e-07	4.79e-07	0.00097697	2.743e-06	1.006e-06	4.01e-07	0.000459176	1.06e-06	5.62e-07
500.135	9	0.92063	0.845835	0.56205	0.318861	0.464646	0.477919	0.62453	0.503683	0.249494	0.264111	0.351551	0.47579	0.102418	0.111746	0.107621	0.452478	0.635901	0.511701	0.470659	0.228288	0.664334	0.445638	0.296185	0.18587	0.824953	0.440774	0.170028	0.00828154	9.6354e-05	9.1836e-05	2.42e-07	2.38e-07	2.43e-07	5.03e-07	3.01e-07	2.38e-07	5.238e-06	0.000268754	2.54e-07	2.38e-07	2.85e-07	0.263589	0.00588885	0.00118862	0.000538312	0.215262	0.000461405	0.000335688
500.356	9	0.911266	0.839611	0.783779	0.568119	0.416466	0.518888	0.649504	0.616568	0.248219	0.231855	0.341392	0.615149	0.023082	0.098754	0.104087	0.364971	0.432156	0.297697	0.405008	0.296401	0.542481	0.302385	0.352907	0.218126	0.675846	0.667932	0.28627	0.0691819	0.00900179	4.0253e-05	2.61e-07	2.38e-07	4.12e-07	1.2e-06	2.38e-07	2.38e-07	0.000815753	3.232e-05	2.54e-07	2.38e-07	2.62e-07	0.000235363	1.1076e-05	0.000104353	6.2595e-05	0.000134368	1.0374e-05	3.383e-05
500.360	11	0.910997	0.717185	0.549496	0.296992	0.368362	0.487204	0.622528	0.477981	0.273286	0.297794	0.346472	0.533006	0.061019	0.118993	0.127486	0.480051	0.464843	0.405293	0.300746	0.192305	0.481525	0.373172	0.259418	0.128072	0.931899	0.722617	0.257424	0.0226329	0.000103411	2.22e-07	1.2e-08	1.2e-08	1.2e-08	2.2e-08	1.2e-08	1.2e-08	2.182e-06	4.2412e-05	1.3e-08	1.2e-08	1.9e-08	0.0103818	0.000621658	0.000169883	4.191e-06	0.0050632	0.000254726	6.7804e-05
500.107	6	0.901959	0.84629	0.812905	0.704003	0.482202	0.540751	0.735561	0.83574	0.337439	0.305216	0.396454	0.620068	0.131516	0.160113	0.164457	0.445811	0.609656	0.535395	0.485215	0.442019	0.505087	0.490953	0.467069	0.388833	0.802532	0.907387	0.252147	0.0829272	0.154986	0.000836331	2.6144e-05	2.3866e-05	0.0192756	4.6035e-05	2.3866e-05	2.3866e-05	0.00538025	0.0149702	2.5962e-05	2.3866e-05	2.6239e-05	0.0368962	0.00932957	0.0162403	0.107291	0.0129846	0.00397814	0.00444019
500.162	6	0.899889	0.703246	0.503862	0.315248	0.4559	0.566674	0.685485	0.609856	0.25268	0.292941	0.39747	0.621878	0.113282	0.16834	0.136707	0.42937	0.526095	0.396341	0.334063	0.222603	0.575708	0.372609	0.287137	0.156349	0.726086	0.572574	0.0414074	0.00130964	0.000258312	0.000750169	2.6513e-05	2.3866e-05	3.405e-05	3.2893e-05	2.4034e-05	2.3866e-05	0.00066843	0.0117271	2.5601e-05	2.3866e-05	2.6239e-05	0.0203635	0.0012121	0.000510817	0.00028677	0.0299464	0.000571173	0.000242833
500.485	4	0.875254	0.477219	0.252416	0.182707	0.135481	0.231426	0.358185	0.75175	0.080402	0.154213	0.25626	1.15843	0.202196	0.142699	0.201387	0.311487	1.3305	0.938535	0.581011	0.495476	1.22811	0.861809	0.462819	0.340586	1.99232	0.319931	0.00309072	0.000695518	0.000666542	0.000607569	0.000553482	0.000553482	0.0289449	0.000569626	0.000553481	0.000553481	0.111311	0.0715453	0.000577863	0.000553482	0.000561477	0.819623	0.668709	0.0930236	0.102452	0.926553	0.565013	0.0203363
500.366	8	0.872927	0.542781	0.424472	0.257765	0.395578	0.403286	0.537456	0.434708	0.213594	0.228144	0.287854	0.710358	0.045704	0.074368	0.085388	0.365619	0.409544	0.378106	0.324963	0.174306	0.420047	0.317433	0.242547	0.120488	0.815255	0.145728	0.00152942	3.5387e-05	4.695e-06	0.000206238	1.095e-06	1.095e-06	1.103e-06	1.556e-06	1.103e-06	1.095e-06	0.00409754	0.000135172	1.166e-06	1.095e-06	1.333e-06	0.000137528	3.7558e-05	1.9557e-05	5.599e-06	0.000134512	1.6457e-05	8.508e-06
500.136	3	0.870326	0.554978	0.329045	0.160709	0.612236	0.550522	0.670514	0.467403	0.446202	0.315777	0.404784	0.394915	0.122376	0.151903	0.139875	0.458287	0.58841	0.292921	0.221211	0.122446	0.653214	0.24979	0.167201	0.086524	0.830979	0.619444	0.015503	0.00508536	0.00309113	0.0520367	0.00279052	0.00277011	0.00277011	0.00655554	0.00279052	0.00277011	0.00277011	0.0503056	0.00287356	0.00277011	0.0028812	0.104281	0.00735123	0.00564111	0.00372887	0.133904	0.00740062	0.00512081
500.551	4	0.867766	0.36035	0.142511	0.054434	1.52561	1.40437	1.00553	0.730853	1.54275	1.20766	1.13745	0.616507	1.13041	0.903064	0.771189	0.797475	2.62821	1.01765	0.437688	0.232525	2.52235	1.04159	0.393132	0.145038	4.48921	0.505012	0.00103542	0.000553482	0.000553482	0.0145921	0.00777601	0.943529	0.00257108	0.0109823	0.257064	0.276705	0.00487837	0.600557	0.234571	0.00453623	0.0150692	0.02852	0.972908	0.0161515	0.00305202	0.0331801	0.979098	0.00917767
500.263	3	0.866889	0.472842	0.265521	0.124902	0.568031	0.624631	0.616251	0.397475	0.508231	0.362306	0.447655	0.42473	0.249067	0.187021	0.146489	0.522961	0.448453	0.23237	0.145462	0.083725	0.488638	0.209324	0.116734	0.05561	0.960537	0.611559	0.0123799	0.00362355	0.00283177	0.0218707	0.00283177	0.00277011	0.00277011	0.00740061	0.00277011	0.00277011	0.00311369	0.1547	0.00289467	0.00277011	0.00318232	0.0588894	0.00655555	0.00414908	0.00311369	0.0481024	0.00696659	0.00357191
500.2	6	0.865393	0.587242	0.375296	0.190554	0.870726	0.764222	0.794071	0.596428	0.690706	0.557125	0.501498	0.46553	0.117403	0.259788	0.25521	0.487346	0.372799	0.303593	0.228392	0.14547	0.37933	0.316217	0.188016	0.091283	0.877533	0.205713	0.001274	0.000108516	4.0714e-05	0.133284	0.000274714	3.0904e-05	2.9437e-05	0.0130424	0.000205272	4.4192e-05	0.000134274	0.00701487	2.6513e-05	2.3866e-05	3.4211e-05	0.000684084	0.000103688	9.7778e-05	5.2362e-05	0.000422415	0.000119585	6.492e-05
500.40	5	0.85922	0.738127	0.502449	0.353956	0.629117	0.641842	0.751673	0.677006	0.324268	0.44166	0.475085	0.624745	0.077298	0.168729	0.182235	0.428268	0.674803	0.494394	0.369732	0.278784	0.704929	0.446838	0.373633	0.214944	0.83522	0.195303	0.0402246	0.004777	0.00212976	0.0369667	0.000132001	0.000113793	0.000234422	0.000353076	0.000165101	0.000113793	0.0184349	0.0064641	0.000120431	0.000113793	0.000123079	0.145285	0.0138607	0.00627179	0.00564154	0.145765	0.00817521	0.00488137
500.620	1	0.857104	0.627136	0.459257	0.349103	0.349277	0.51087	0.648852	0.665029	0.322994	0.424819	0.399095	1.18743	0.345914	0.279298	0.33596	0.8417	1.57784	1.02008	0.868033	0.755516	1.58326	1.02923	0.958277	0.593295	0.180021	0.690256	0.263667	0.142192	0.146467	0.10372	0.0839588	0.0839588	0.094183	0.0919119	0.0860704	0.0839588	0.260359	0.498246	0.0860705	0.0839588	0.309682	0.540312	0.989143	0.874883	0.792988	0.519936	0.964338	0.986041
500.134	7	0.853509	0.738983	0.483496	0.256714	0.589173	0.554098	0.649015	0.473854	0.251193	0.286091	0.358053	0.420083	0.121362	0.138878	0.145394	0.471525	0.556528	0.353181	0.286497	0.175744	0.544871	0.306848	0.279078	0.131171	0.772869	0.175273	0.0258582	0.00156299	6.0537e-05	0.00480209	5.225e-06	5.082e-06	5.117e-06	1.1526e-05	5.082e-06	5.082e-06	8.183e-06	0.00394461	5.448e-06	5.082e-06	6.074e-06	0.0107106	0.000774061	0.000445933	5.549e-05	0.0090001	0.000476344	0.000285119
500.129	5	0.843046	0.795094	0.567125	0.311702	0.453447	0.541959	0.665172	0.493727	0.288156	0.350602	0.368009	0.447544	0.145705	0.17076	0.17626	0.484378	0.802797	0.624462	0.413816	0.259213	0.686358	0.551059	0.385425	0.190199	0.85716	0.392882	0.240551	0.0388933	0.0250564	0.000697086	0.000115419	0.000113793	0.00373441	0.000187005	0.000114603	0.000113793	0.0066797	0.0328023	0.000121286	0.000113793	0.000136794	0.118238	0.0876477	0.0523304	0.0337905	0.110286	0.0307163	0.0241704
500.285	1	0.837899	0.584162	0.399416	0.195143	0.506192	0.438313	0.5554	0.412998	0.284757	0.277812	0.297505	0.649189	0.099504	0.117972	0.128726	0.418784	0.73326	0.524183	0.334527	0.179035	0.660314	0.45442	0.292632	0.121803	0.758368	0.647796	0.214171	0.120373	0.0889526	0.146467	0.0839588	0.0839588	0.0839588	0.0904225	0.0839588	0.0839588	0.155311	0.304159	0.084658	0.0839588	0.0851705	0.566331	0.277186	0.156444	0.109629	0.424314	0.196108	0.141139
500.373	7	0.831248	0.546459	0.313653	0.213623	0.502963	0.441826	0.517076	0.541098	0.221878	0.245271	0.373088	1.0229	0.018721	0.087701	0.097546	0.235817	0.433834	0.172163	0.155317	0.118059	0.416122	0.180863	0.107428	0.085561	0.831536	0.102934	0.00158674	3.8038e-05	9.442e-06	0.0108009	5.117e-06	5.082e-06	8.128e-06	9.126e-06	5.082e-06	5.082e-06	0.446752	9.3281e-05	5.373e-06	5.082e-06	5.632e-06	0.000222993	2.622e-05	1.5112e-05	9.702e-06	0.000146527	2.3026e-05	1.0452e-05
500.567	4	0.829276	0.270831	0.117259	0.040371	2.7552	2.17096	1.26064	0.758561	2.04812	1.89788	1.29624	0.5353	1.58486	0.943141	0.956017	1.04352	1.83702	0.639214	0.269268	0.135024	1.75561	0.643322	0.231371	0.086599	2.0202	0.506253	0.000730802	0.000553482	0.000553482	0.000695518	0.000590425	0.00163968	0.00515012	0.00203749	0.000927069	0.0314569	0.00174041	0.00702377	0.359157	0.273291	0.648029	0.164967	0.144191	0.00188358	0.000680887	0.155722	0.116187	0.00167264
500.85	8	0.822743	0.764026	0.629587	0.450864	0.647901	0.653475	0.764426	0.752717	0.369728	0.423249	0.496723	0.623599	0.097447	0.215598	0.203482	0.451685	0.571074	0.485177	0.420142	0.316933	0.613947	0.469563	0.367176	0.246555	0.842485	0.0456771	0.0173594	0.000998668	0.000620832	0.00429702	1.845e-06	1.19e-06	4.304e-05	4.604e-06	1.311e-06	1.095e-06	0.00015191	0.00171516	1.24e-06	1.095e-06	1.26e-06	0.00214712	0.000385696	0.000226047	0.000290508	0.00254089	0.000197492	8.6785e-05
500.370	6	0.820427	0.662511	0.651813	0.56763	0.451775	0.59525	0.692302	0.809678	0.249919	0.261114	0.366891	0.875519	0.017245	0.112846	0.136189	0.315865	0.337462	0.298681	0.334911	0.32417	0.381006	0.284593	0.290781	0.211674	0.928233	0.122585	0.00619197	0.00495035	0.0291185	0.00104853	2.5422e-05	2.3866e-05	0.0414074	4.7625e-05	2.3866e-05	2.3866e-05	0.133693	0.000119029	2.5068e-05	2.3866e-05	2.4778e-05	0.000605546	0.000109222	0.000342195	0.00175768	0.000390763	6.8936e-05	0.000203992
500.254	1	0.817084	0.427132	0.273806	0.133685	0.241769	0.475278	0.595205	0.40033	0.376526	0.298936	0.362929	0.430585	0.262753	0.160982	0.142334	0.483551	0.594754	0.381226	0.192238	0.117146	0.517989	0.322346	0.194066	0.092756	1.18832	0.590251	0.126046	0.093421	0.0853619	0.0904225	0.0839588	0.0839588	0.0839588	0.102488	0.0839588	0.0839588	0.0867838	0.436304	0.0853619	0.0839588	0.0861368	0.339843	0.153063	0.0972807	0.087502	0.231882	0.124132	0.100459
500.100	8	0.809841	0.693261	0.420182	0.222351	0.526189	0.633805	0.687223	0.529481	0.393732	0.378862	0.450297	0.481795	0.153225	0.209187	0.203525	0.493317	0.677552	0.428402	0.287651	0.181077	0.739304	0.409488	0.246021	0.123492	0.816471	0.41958	0.0437827	0.000137528	7.83e-06	0.000414753	1.632e-06	1.095e-06	1.134e-06	7.855e-06	1.223e-06	1.095e-06	4.544e-06	0.0030615	1.232e-06	1.095e-06	1.506e-06	0.120008	0.00104331	3.7781e-05	7.02e-06	0.114877	0.000430037	3.2159e-05
500.179	4	0.802473	0.456214	0.317775	0.160399	0.245013	0.506665	0.627961	0.475344	0.301539	0.317062	0.362117	0.527514	0.209138	0.146911	0.140969	0.446507	0.415969	0.260035	0.173624	0.108872	0.44046	0.242366	0.136359	0.072086	0.998666	0.40455	0.00339554	0.0011633	0.000661824	0.000773158	0.000553482	0.000553482	0.000553482	0.000864789	0.000557477	0.000553481	0.00137804	0.0688373	0.000582022	0.000553482	0.000607149	0.00804919	0.0012036	0.000927071	0.000652479	0.0120639	0.00106428	0.000840983
500.175	1	0.799218	0.356444	0.132508	0.048387	0.185485	0.371558	0.417007	0.22142	0.59745	0.429101	0.365367	0.315247	0.155986	0.188557	0.214197	0.563877	0.4626	0.15012	0.063802	0.024728	0.445265	0.157867	0.049738	0.013454	0.867961	0.550648	0.102897	0.0839588	0.0839588	0.087502	0.0839588	0.0839588	0.0839588	0.194766	0.0860704	0.0839588	0.0839588	0.354261	0.0853619	0.0839588	0.0900909	0.186856	0.0860705	0.0860705	0.0853619	0.155311	0.0867839	0.0860705
500.130	6	0.798951	0.716357	0.573293	0.322116	0.402746	0.502236	0.633654	0.468595	0.256292	0.288802	0.340986	0.48931	0.091818	0.148899	0.141596	0.440781	0.543188	0.362086	0.288738	0.19719	0.59356	0.362913	0.225661	0.134877	0.825393	0.27792	0.0674122	0.00347094	0.000164669	0.000372401	2.4035e-05	2.3866e-05	2.3866e-05	4.3892e-05	2.3866e-05	2.3866e-05	6.6233e-05	0.0118865	2.5601e-05	2.3866e-05	2.6744e-05	0.00343582	0.000470207	0.000198945	9.2793e-05	0.0069785	0.000285018	0.000152582
500.158	8	0.797236	0.61575	0.358403	0.210213	0.600376	0.619362	0.676552	0.532962	0.383748	0.386426	0.436582	0.574862	0.054398	0.166607	0.167368	0.463748	0.545404	0.349575	0.254072	0.15492	0.685549	0.31187	0.187916	0.104553	0.628358	0.405524	0.0094874	9.3962e-05	7.534e-06	0.00229948	5.784e-06	1.095e-06	1.433e-06	3.4552e-05	1.284e-06	1.095e-06	8.728e-05	0.000528405	1.215e-06	1.095e-06	1.272e-06	0.0151699	0.000265426	3.7781e-05	9.242e-06	0.0736348	0.000125831	1.9318e-05
500.302	4	0.794341	0.595541	0.423624	0.193045	0.369968	0.554264	0.643675	0.53608	0.38481	0.288517	0.373596	0.376114	0.0929	0.146161	0.125271	0.448707	0.570558	0.330704	0.250931	0.146324	0.617768	0.302284	0.201371	0.090526	0.739217	0.424528	0.0153134	0.0029948	0.000690609	0.00158606	0.000561501	0.000553482	0.000594668	0.00165608	0.000553481	0.000553481	0.000557478	0.0220412	0.000582022	0.000553482	0.000589631	0.0403323	0.00279326	0.00171755	0.00070046	0.056306	0.00193366	0.00121181
500.433	4	0.792271	0.488087	0.260091	0.146459	0.204197	0.337536	0.480879	0.586044	0.192988	0.256546	0.420226	0.815436	0.233111	0.235278	0.226492	0.62474	2.27954	1.34103	0.838618	0.639224	2.48124	1.20729	0.603562	0.448307	3.61553	0.27075	0.00384453	0.000725662	0.000620731	0.000661824	0.000553482	0.000553482	0.000607569	0.000643256	0.000553481	0.000553481	0.136874	0.0992471	0.000590425	0.000553482	0.00126136	0.0634163	0.393699	0.739265	0.329465	0.0570618	0.621375	0.272443
410.18	5	0.782522	0.454095	0.304949	0.198239	0.778795	0.597234	0.692274	0.62436	0.696441	0.316348	0.420836	0.807378	0.410598	0.208677	0.170808	0.437059	0.530536	0.168331	0.128414	0.133543	0.466633	0.169491	0.121611	0.102671	0.485573	0.680323	0.00307155	0.000307011	0.00016741	0.0640359	0.00014768	0.000113793	0.000208741	0.121542	0.00011624	0.000113793	0.0881316	0.123858	0.000123885	0.000113793	0.000121898	0.0186949	0.000343832	0.000196239	0.000161694	0.0103709	0.000296905	0.00018572
500.449	4	0.781736	0.564899	0.362017	0.199991	0.167536	0.309961	0.443313	0.419917	0.136482	0.188895	0.282775	0.587175	0.172832	0.110531	0.121429	0.507234	1.75956	1.08225	0.651852	0.409838	1.50285	0.911738	0.520278	0.287625	1.55422	0.377755	0.0126739	0.00168377	0.000730802	0.000634157	0.000553482	0.000553482	0.000553482	0.000607568	0.000553481	0.000553481	0.013311	0.0653581	0.000569627	0.000553482	0.000709043	0.230019	0.895779	0.241518	0.0703447	0.360175	0.536505	0.0882153
500.211	7	0.760262	0.507793	0.440737	0.298547	0.407068	0.496067	0.646914	0.557441	0.208708	0.248982	0.335297	0.567529	0.112582	0.127657	0.123759	0.435323	0.372568	0.310771	0.293239	0.226834	0.347628	0.275463	0.24509	0.154399	0.791065	0.0362961	0.00329647	0.000592258	0.00011973	0.000388305	5.117e-06	5.082e-06	5.68e-06	7.642e-06	5.082e-06	5.082e-06	0.000601933	0.003208	5.336e-06	5.082e-06	5.686e-06	0.000816141	0.000564093	0.000824808	0.000511466	0.000188532	0.000310367	0.000288371
500.127	7	0.75302	0.705606	0.527895	0.313117	0.462017	0.553777	0.672136	0.536421	0.390546	0.328908	0.37512	0.481041	0.169577	0.203487	0.184188	0.483426	0.560792	0.524579	0.478807	0.315034	0.503282	0.468158	0.369657	0.235736	0.804256	0.0427418	0.0461516	0.00794207	0.000410467	0.000233492	6.004e-06	5.082e-06	5.189e-06	1.5212e-05	5.336e-06	5.082e-06	2.4415e-05	0.00418993	5.602e-06	5.082e-06	6.074e-06	0.00399443	0.00161893	0.00265971	0.000460904	0.00083356	0.000955457	0.000519906
500.436	4	0.746473	0.420072	0.195466	0.091015	0.245654	0.379663	0.464414	0.473457	0.233137	0.391421	0.577183	0.682263	0.499317	0.372899	0.374369	0.827986	2.22435	1.03772	0.594	0.388917	1.93194	0.950801	0.563014	0.217017	4.25406	0.220372	0.00205083	0.00059894	0.000553482	0.000720555	0.000553482	0.000553482	0.000553482	0.000720553	0.000590423	0.000582021	0.00877007	0.294559	0.000629652	0.000553482	0.0249086	0.041288	0.675789	0.229266	0.0528886	0.0538469	0.9528	0.119838
410.81	5	0.746179	0.577673	0.571214	0.719475	0.405476	0.46764	0.626789	0.923826	0.177268	0.218724	0.360897	1.00383	0.053918	0.110431	0.125711	0.221792	0.509109	0.36757	0.300717	0.36677	0.478767	0.277316	0.253925	0.292152	1.01086	0.106471	0.0115684	0.0105801	0.14867	0.0005576	0.000113793	0.000113793	0.538557	0.000132933	0.000113793	0.000113793	0.666392	0.00783728	0.000119581	0.000113793	0.000116155	0.00534836	0.000873875	0.00166441	0.0161574	0.00520699	0.000447389	0.000805721
500.131	9	0.746136	0.761556	0.618808	0.368369	0.296253	0.427314	0.588499	0.494896	0.235049	0.231284	0.298521	0.490698	0.084339	0.100331	0.106895	0.462379	0.558937	0.429502	0.414217	0.314029	0.600505	0.42836	0.380621	0.228584	0.770938	0.147191	0.0280529	0.00222529	7.4877e-05	1.124e-06	2.38e-07	2.38e-07	2.4e-07	4.78e-07	2.38e-07	2.38e-07	1.124e-06	0.000429943	2.54e-07	2.38e-07	2.88e-07	0.00496362	0.000760606	0.000305499	0.000130898	0.00850491	0.000102705	7.9027e-05
500.81	3	0.740688	0.6136	0.381404	0.216874	0.542836	0.73974	0.765298	0.604139	0.307699	0.451366	0.566922	0.614304	0.243737	0.322576	0.284308	0.467399	0.510698	0.268439	0.216306	0.126765	0.46676	0.305369	0.178978	0.094039	0.903073	0.252366	0.04165	0.00612454	0.00367587	0.154838	0.0439488	0.00277011	0.00309113	0.00989139	0.00352093	0.00347063	0.0151247	0.154051	0.00300236	0.00277011	0.00302835	0.0373567	0.0075506	0.00487728	0.00334771	0.0367464	0.00873631	0.00457957
500.496	4	0.740444	0.560205	0.322261	0.152853	0.202905	0.3305	0.439818	0.338281	0.110779	0.153214	0.266317	0.456265	0.133328	0.096381	0.09543	0.501098	1.10884	0.989203	0.58493	0.392961	1.07937	0.940208	0.54561	0.255869	1.40772	0.0956986	0.00833092	0.00111659	0.000620731	0.000643257	0.000553482	0.000553482	0.000553482	0.00057373	0.000553481	0.000553481	0.000996919	0.0491667	0.000569627	0.000553482	0.000643647	0.974455	0.993032	0.172779	0.0341536	0.849923	0.663067	0.0740351
500.77	11	0.73693	0.682177	0.591384	0.414288	0.439398	0.591278	0.756773	0.721216	0.317046	0.380574	0.444404	0.491905	0.095548	0.181535	0.195457	0.496449	0.511912	0.444583	0.356816	0.293877	0.511435	0.410136	0.326718	0.224882	0.71823	0.00616507	0.000843677	8.323e-05	3.2167e-05	1.438e-06	2e-08	1.2e-08	4.12e-07	5.6e-08	1.3e-08	1.2e-08	5.22e-07	0.000155364	1.3e-08	1.2e-08	1.6e-08	0.0004317	1.3192e-05	9.409e-06	1.9492e-05	0.000146941	2.49e-06	3.253e-06
GCaMP6f	504	0.735127	0.753945	0.713056	0.502242	0.59163	0.629223	0.745204	0.631194	0.42326	0.410832	0.434042	0.704323	0.200744	0.282903	0.254817	0.494502	0.596776	0.571586	0.546031	0.421221	0.594451	0.539624	0.474064	0.341353	1.06706	0	0	0	0	0	0	0	0	0	0	0	0	0	0	0	0	0	0	0	0	0	0	0
500.139	7	0.734331	0.578604	0.499731	0.348709	0.545584	0.527993	0.688795	0.634901	0.27541	0.270676	0.350535	0.493052	0.05993	0.1282	0.121162	0.426753	0.621722	0.420291	0.355114	0.290435	0.572251	0.352958	0.30127	0.211259	0.833712	0.0105318	0.00134969	0.000357151	0.00025299	0.000341507	5.153e-06	5.082e-06	9.968e-06	1.0242e-05	5.082e-06	5.082e-06	1.5011e-05	0.000975519	5.448e-06	5.082e-06	5.74e-06	0.0169416	0.00081184	0.00119384	0.00363874	0.00829361	0.000761835	0.000486903
500.128	2	0.731832	0.499485	0.372159	0.203482	0.265493	0.471929	0.601701	0.512104	0.332978	0.310639	0.338649	0.331543	0.108814	0.099818	0.11797	0.494501	0.408444	0.319681	0.23127	0.149754	0.436657	0.305806	0.221542	0.11129	0.822114	0.264036	0.0432936	0.0257684	0.0167663	0.018333	0.0145255	0.0145255	0.0146365	0.0176653	0.0145255	0.0145255	0.0145255	0.129265	0.0147482	0.0145255	0.0157023	0.0376573	0.0298568	0.0241702	0.0172749	0.0474345	0.0270739	0.0246931
500.50	9	0.731298	0.648453	0.427692	0.252625	0.485402	0.524109	0.626745	0.494435	0.351459	0.28866	0.343221	0.509106	0.17838	0.160978	0.137169	0.468928	0.503412	0.30636	0.227009	0.151752	0.54189	0.271475	0.188408	0.10805	0.947456	0.513447	0.0524042	0.00115673	1.7825e-05	4.1161e-05	2.4e-07	2.38e-07	2.38e-07	7.14e-07	2.38e-07	2.38e-07	1.375e-06	0.00582215	2.66e-07	2.38e-07	2.85e-07	0.0117658	0.000391004	4.8086e-05	5.957e-06	0.0197679	0.000181488	2.7127e-05
500.194	1	0.72079	0.354074	0.117007	0.042673	0.458618	0.526544	0.48285	0.281182	0.353159	0.35574	0.42754	0.677254	0.043338	0.138156	0.219457	0.417184	0.554492	0.112402	0.048463	0.029303	0.464494	0.106937	0.041039	0.01837	0.863703	0.422063	0.102897	0.0839588	0.0839588	0.134943	0.0839588	0.0839588	0.0839588	0.0964987	0.0839588	0.0839588	0.181717	0.197629	0.084658	0.0839588	0.0851705	0.282375	0.0853619	0.0860705	0.0853619	0.174205	0.084658	0.0853619
500.424	3	0.720141	0.416813	0.339658	0.278047	0.225778	0.373968	0.579087	0.682256	0.136482	0.18761	0.305023	1.04011	0.271019	0.153407	0.113471	0.386165	0.880614	0.614389	0.445061	0.370663	0.710795	0.50732	0.383063	0.290474	0.49407	0.279323	0.0230607	0.00796396	0.00515648	0.00347063	0.00277011	0.00277011	0.00386444	0.00285259	0.00277011	0.00277011	0.774974	0.170921	0.00289467	0.00277011	0.00279608	0.510491	0.222991	0.0359459	0.0801176	0.290431	0.143465	0.0201257
500.167	8	0.716937	0.635124	0.543051	0.32038	0.418369	0.433658	0.574273	0.46932	0.257566	0.237707	0.305836	0.629242	0.085966	0.102052	0.099373	0.380121	0.621678	0.488543	0.407845	0.252418	0.567526	0.448699	0.349131	0.187632	0.930688	0.0281255	0.00252944	0.000232205	1.6559e-05	1.8166e-05	1.095e-06	1.095e-06	1.103e-06	1.701e-06	1.095e-06	1.095e-06	0.00251803	0.00222213	1.158e-06	1.095e-06	1.191e-06	0.0134832	0.00362713	0.00106891	0.000623966	0.008014	0.00135231	0.000329716
500.415	3	0.71663	0.363802	0.242597	0.206898	0.308124	0.42038	0.606346	0.722886	0.505681	0.336615	0.305836	1.08851	0.218655	0.210886	0.170955	0.289302	0.416339	0.339948	0.254314	0.294883	0.44929	0.353777	0.317454	0.246762	0.222068	0.121572	0.00411978	0.00311369	0.00337197	0.00397609	0.00277011	0.00277011	0.23514	0.4074	0.00277011	0.00277011	0.506178	0.0835153	0.00289467	0.00277011	0.00279608	0.0461084	0.00908734	0.00696659	0.0316258	0.0244486	0.00730213	0.00873631
410.23	5	0.707738	0.398402	0.310951	0.41464	0.849343	0.671488	0.752835	1.42833	0.505681	0.510739	0.462894	1.15514	0.358939	0.31634	0.249062	0.255735	0.358405	0.185851	0.169862	0.260699	0.460217	0.185182	0.154476	0.201636	0.786874	0.0504629	0.000362554	0.000229684	0.00610855	0.228266	0.000146651	0.000113793	0.00335998	0.00805034	0.000142601	0.000113793	0.128802	0.088099	0.000130155	0.000113793	0.000116155	0.000747221	0.000158354	0.000181914	0.00241857	0.00154979	0.000158354	0.000163958
500.249	1	0.704584	0.418739	0.234984	0.091128	0.1816	0.485227	0.52764	0.344829	0.253318	0.413401	0.353989	0.216265	0.162682	0.15813	0.150091	0.596056	0.602391	0.398969	0.273814	0.121867	0.604001	0.406764	0.225816	0.08072	0.686887	0.391291	0.122241	0.0882249	0.0839588	0.0867839	0.0839588	0.0839588	0.0839588	0.0896851	0.0853618	0.0839588	0.0839588	0.35832	0.0853619	0.0839588	0.0941898	0.34777	0.162205	0.123184	0.087502	0.34777	0.156444	0.113123
500.122	6	0.701903	0.724415	0.636318	0.453462	0.396797	0.489275	0.645215	0.670158	0.257141	0.272674	0.324833	0.527786	0.079922	0.11869	0.125324	0.404724	0.53042	0.390585	0.391028	0.304417	0.514697	0.367709	0.340769	0.228751	0.867932	0.0251651	0.0191128	0.00426683	0.00343582	0.000106421	2.3866e-05	2.3866e-05	0.000103688	3.3351e-05	2.3866e-05	2.3866e-05	0.000136881	0.00576062	2.5068e-05	2.3866e-05	2.5499e-05	0.00622183	0.00119873	0.00131688	0.00161208	0.00728291	0.000435215	0.000473005
500.14	7	0.701277	0.436998	0.344577	0.235696	0.648676	0.655971	0.696357	0.546024	0.427508	0.354028	0.346675	0.539645	0.080419	0.148944	0.157141	0.426262	0.462545	0.188369	0.169525	0.124719	0.438496	0.167501	0.131641	0.097466	0.822593	0.0263502	0.000465998	0.000158192	2.3634e-05	0.0476111	9.702e-06	5.082e-06	5.563e-06	0.000150027	5.262e-06	5.082e-06	4.6861e-05	0.00659012	5.486e-06	5.082e-06	5.632e-06	0.000465998	4.5409e-05	4.5124e-05	2.3481e-05	0.000388305	3.9265e-05	2.9074e-05
500.721	12	0.699361	0.580252	0.7052	0.732591	0.275464	0.4346	0.622174	0.6827	0.181517	0.182472	0.286534	1.02103	0.138144	0.093017	0.079857	0.261024	1.19803	1.1293	1.10626	1.22559	1.17412	1.15034	1.34439	1.14324	0.316273	0.0111047	0.0242072	0.0833127	0.0270829	1.5e-08	3e-09	3e-09	0.000234803	2.7e-08	3e-09	3e-09	0.744214	0.00113963	3e-09	3e-09	3e-09	0.371292	0.62949	0.976418	0.366537	0.526711	0.992435	0.357141
500.91	5	0.697727	0.693021	0.60758	0.403088	0.528259	0.602009	0.764168	0.654733	0.394794	0.387425	0.461471	0.602233	0.105171	0.174101	0.208477	0.448599	0.593774	0.403166	0.326031	0.248671	0.646403	0.446068	0.313053	0.193303	0.910062	0.126202	0.0620682	0.0089161	0.00234994	0.00182937	0.000123885	0.000113793	0.000245835	0.00029295	0.000122146	0.000113793	0.00211742	0.0189567	0.000121286	0.000113793	0.000126685	0.0670839	0.018958	0.0130132	0.00830182	0.0645358	0.00647285	0.00588645
500.99	10	0.697301	0.555309	0.48823	0.369564	0.58169	0.598087	0.709364	0.683079	0.318533	0.277099	0.364352	0.587356	0.092939	0.167685	0.153411	0.432975	0.515902	0.326328	0.351145	0.288351	0.497201	0.314439	0.292904	0.235637	0.736511	0.00772779	6.3455e-05	1.7325e-05	2.5263e-05	0.00135903	6.9e-08	5.2e-08	1.629e-06	2.74e-07	5.3e-08	5.2e-08	0.000192999	0.000385669	5.9e-08	5.2e-08	6.4e-08	0.000109973	3.373e-06	2.2663e-05	5.3462e-05	5.2632e-05	1.659e-06	4.397e-06
500.169	3	0.694689	0.455049	0.285801	0.155124	0.419907	0.517336	0.639079	0.523077	0.265214	0.270105	0.348503	0.689083	0.212158	0.158081	0.147464	0.347158	0.551629	0.295461	0.240099	0.159837	0.471733	0.29327	0.208441	0.113911	0.968431	0.141027	0.00745032	0.00370228	0.00304645	0.00740062	0.00279052	0.00277011	0.00279052	0.00417856	0.00281107	0.00277011	0.0383931	0.144555	0.00287356	0.00277011	0.00282419	0.0421014	0.00696659	0.0052285	0.00400446	0.0169968	0.00583819	0.00467693
500.192	3	0.684286	0.564928	0.496178	0.414443	0.753709	0.645031	0.760613	0.808658	0.407115	0.343751	0.404988	0.677918	0.031895	0.155777	0.155117	0.390324	0.498611	0.357532	0.290673	0.275585	0.504313	0.301902	0.266821	0.208924	0.717536	0.219604	0.0285629	0.0157922	0.0240248	0.200056	0.00311369	0.00277011	0.0285629	0.011692	0.00289467	0.00277011	0.0373567	0.0306474	0.00287356	0.00277011	0.00282419	0.119428	0.0102834	0.00982737	0.0237459	0.0828632	0.00655555	0.00740062
500.245	3	0.683365	0.451314	0.327402	0.205834	0.68855	0.543575	0.684389	0.494413	0.413913	0.342039	0.412912	0.608751	0.107304	0.160423	0.146971	0.4071	0.590643	0.300787	0.235373	0.166011	0.548214	0.355573	0.192349	0.116374	0.930461	0.120496	0.0276004	0.00678113	0.00432887	0.0977555	0.00291593	0.00277011	0.00283177	0.00548778	0.00277011	0.00277011	0.0099558	0.0935871	0.00287356	0.00277011	0.0028812	0.100976	0.0233327	0.0164854	0.0076521	0.0458641	0.0169968	0.00879396
500.441	4	0.682911	0.385686	0.209021	0.0917	0.200049	0.316491	0.412969	0.334933	0.144342	0.192748	0.324528	0.474945	0.197484	0.174906	0.175714	0.624451	1.58642	0.9944	0.598718	0.349369	1.3862	0.870004	0.483927	0.207337	4.07694	0.159142	0.00207773	0.000629652	0.000553482	0.000657136	0.000553482	0.000553482	0.000553482	0.00057373	0.000553481	0.000553481	0.000901676	0.0878591	0.000586209	0.000553482	0.0048064	0.262397	0.935809	0.17462	0.0267404	0.561083	0.653239	0.0580825
410.82	6	0.682535	0.425846	0.345134	0.305559	0.400087	0.440765	0.583693	0.763058	0.220391	0.235138	0.295473	1.13052	0.052032	0.068549	0.093592	0.153583	0.417451	0.204822	0.190765	0.210205	0.430831	0.192104	0.145842	0.149522	1.46564	0.0234657	0.00021714	9.1584e-05	0.000115782	0.00020656	2.3866e-05	2.3866e-05	0.00128815	3.1336e-05	2.3866e-05	2.3866e-05	0.298757	0.00149187	2.4893e-05	2.3866e-05	2.4542e-05	0.00139131	5.7543e-05	6.3207e-05	0.000107115	0.000616227	5.3074e-05	5.6394e-05
500.437	4	0.675089	0.393385	0.156514	0.062595	0.232727	0.379813	0.512301	0.37611	0.277534	0.406978	0.308782	0.209445	0.465512	0.22019	0.200014	0.563729	2.53605	1.18296	0.50384	0.310478	2.67768	1.27082	0.462563	0.188183	4.93636	0.0972546	0.00167264	0.000695518	0.00056555	0.000676074	0.084305	0.000553482	0.000553482	0.000746425	0.0864201	0.000553481	0.000671292	0.2545	0.000582022	0.000553482	0.00721926	0.0289449	0.795573	0.0785389	0.029811	0.0248068	0.854489	0.0625914
500.274	4	0.674446	0.56529	0.352824	0.187199	0.626657	0.721145	0.660905	0.462826	0.272011	0.406978	0.36232	0.562671	0.186314	0.131103	0.174202	0.454721	0.583925	0.283051	0.18971	0.1166	0.544163	0.239612	0.168336	0.078399	1.02436	0.0712528	0.00912581	0.00148364	0.000690609	0.0430567	0.00139671	0.000553482	0.000553482	0.00156507	0.000611926	0.000553481	0.00136879	0.0682471	0.000573731	0.000553482	0.000619095	0.0648113	0.00511926	0.00270581	0.00177523	0.0373991	0.0029948	0.00152385
500.27	8	0.673972	0.471065	0.365537	0.233463	0.588156	0.546706	0.683962	0.584341	0.433668	0.292085	0.376949	0.50295	0.056648	0.152203	0.13919	0.462625	0.394704	0.239396	0.189324	0.143157	0.420369	0.230865	0.15598	0.086326	0.893308	0.006238	6.4783e-05	1.2991e-05	5.179e-06	0.000247632	1.134e-06	1.095e-06	1.871e-06	1.5856e-05	1.118e-06	1.095e-06	1.3743e-05	0.000637327	1.198e-06	1.095e-06	1.321e-06	4.0091e-05	8.24e-06	8.508e-06	4.2e-06	7.2694e-05	8.136e-06	4.172e-06
500.125	8	0.673008	0.594559	0.506682	0.305416	0.475861	0.540622	0.668492	0.593085	0.250131	0.260971	0.356834	0.511218	0.127077	0.140906	0.119846	0.435069	0.532962	0.369803	0.318277	0.228576	0.522737	0.34911	0.268599	0.166221	0.826707	0.0166627	0.000736033	5.5711e-05	1.0293e-05	2.1439e-05	1.249e-06	1.095e-06	1.414e-06	1.666e-06	1.095e-06	1.095e-06	4.037e-06	0.00260525	1.19e-06	1.095e-06	1.333e-06	0.000656126	7.1042e-05	3.5811e-05	3.0469e-05	0.000762091	2.7338e-05	1.7833e-05
500.345	5	0.670298	0.616776	0.593894	0.385602	0.893492	0.595221	0.669745	0.557155	0.342537	0.253549	0.310712	1.12665	0.011254	0.088203	0.091567	0.22557	0.444683	0.21534	0.236063	0.19932	0.415957	0.193163	0.187726	0.141162	0.559592	0.068652	0.0137938	0.00961903	0.00315916	0.268747	0.000129241	0.000113793	0.000142601	0.000384752	0.000113793	0.000113793	0.185323	0.000385282	0.0001179	0.000113793	0.000116155	0.00353286	0.000236021	0.000506181	0.000554026	0.00215464	0.00017452	0.000311143
500.255	4	0.669689	0.429803	0.26163	0.124298	0.441841	0.543311	0.606012	0.421395	0.26755	0.288089	0.367602	0.333896	0.1967	0.150689	0.13774	0.512552	0.472098	0.196187	0.176152	0.100521	0.482477	0.220504	0.137523	0.069337	0.933079	0.0670957	0.00184681	0.000715482	0.000557478	0.00862144	0.000557478	0.000553482	0.000553482	0.000846876	0.000565549	0.000553481	0.000594668	0.0565316	0.000582022	0.000553482	0.000656259	0.0174842	0.00126219	0.000986652	0.000625177	0.0121303	0.00104257	0.000741184
500.157	8	0.66706	0.58047	0.503572	0.297784	0.260756	0.425012	0.563306	0.469134	0.2325	0.210161	0.295474	0.763983	0.115913	0.0957	0.095386	0.318881	0.556606	0.566757	0.422088	0.282185	0.544824	0.464034	0.318943	0.201623	0.763677	0.0199665	0.0016643	0.00011967	1.1974e-05	3.561e-06	1.095e-06	1.095e-06	1.095e-06	1.599e-06	1.095e-06	1.095e-06	0.017619	0.00308887	1.158e-06	1.095e-06	1.18e-06	0.00937466	0.00388954	0.000230961	0.000164063	0.007853	0.000414753	4.6741e-05
500.349	5	0.664756	0.53958	0.567387	0.4398	0.327567	0.407242	0.573511	0.597072	0.17217	0.160493	0.277797	1.02574	0.024194	0.057711	0.057212	0.161489	0.406603	0.202082	0.242607	0.227729	0.406787	0.177213	0.184505	0.164015	0.735538	0.032222	0.00630491	0.00919157	0.00923822	0.000216006	0.000113793	0.000113793	0.000166252	0.000127432	0.000113793	0.000113793	0.348411	0.00212379	0.0001179	0.000113793	0.000117283	0.00154057	0.000332595	0.000679643	0.00176583	0.00135017	0.000204493	0.000350744
500.148	8	0.663421	0.598897	0.411835	0.20792	0.422109	0.463967	0.602762	0.442941	0.293466	0.247698	0.347691	0.52688	0.090662	0.123232	0.115995	0.45509	0.536793	0.244905	0.236703	0.143353	0.582339	0.217302	0.179218	0.101078	0.7681	0.00631628	0.000176161	1.7398e-05	2.747e-06	2.9212e-05	1.095e-06	1.095e-06	1.111e-06	3.681e-06	1.095e-06	1.095e-06	1.3829e-05	0.00173936	1.174e-06	1.095e-06	1.272e-06	0.00285598	7.296e-06	8.084e-06	2.803e-06	0.0151127	4.064e-06	4.634e-06
410.85	6	0.65907	0.384927	0.372552	0.457372	0.288558	0.439285	0.621511	1.04699	0.169834	0.232426	0.319652	1.14567	0.215863	0.11369	0.102607	0.161084	0.428283	0.178937	0.231363	0.280155	0.464303	0.181928	0.185839	0.205803	1.086	0.0210593	8.4641e-05	0.000112822	0.00482996	6.8023e-05	2.3866e-05	2.3866e-05	0.526141	2.8628e-05	2.3866e-05	2.3866e-05	0.0995797	0.0282476	2.4893e-05	2.3866e-05	2.4542e-05	0.00075449	3.8807e-05	8.244e-05	0.00172949	0.000963711	3.7241e-05	5.6394e-05
500.545	3	0.657076	0.474163	0.355082	0.316285	0.367194	0.518602	0.728855	0.905465	0.257991	0.420252	0.45883	0.734953	0.0857	0.106707	0.176514	0.391487	0.502173	0.284316	0.206669	0.197746	0.439183	0.272647	0.143736	0.125662	0.186084	0.269479	0.052855	0.0280781	0.0968505	0.00902797	0.00902797	0.00329966	0.744247	0.00327587	0.00287356	0.00277011	0.181809	0.0364352	0.0028526	0.00277011	0.00299838	0.264648	0.044659	0.0695198	0.0470965	0.109647	0.0625873	0.0641837
500.32	5	0.655078	0.507429	0.366968	0.222546	0.299415	0.521158	0.661799	0.533041	0.200211	0.353171	0.332655	0.556062	0.03488	0.116779	0.145831	0.424816	0.501373	0.263344	0.235116	0.188828	0.545493	0.223916	0.189818	0.135874	0.815198	0.0253959	0.00287024	0.000561195	0.000304964	0.00247477	0.000334814	0.000113793	0.000198955	0.000296904	0.000113793	0.000113793	0.00208078	0.00329676	0.000119581	0.000113793	0.000120729	0.00310632	0.000522808	0.000613851	0.000307011	0.00472557	0.000355424	0.000395021
500.432	4	0.654372	0.371842	0.211394	0.108291	0.255808	0.399388	0.578667	0.610657	0.374401	0.380003	0.623609	0.697352	0.59867	0.375641	0.389675	0.813466	2.39381	1.24545	0.674855	0.465323	2.20677	1.18106	0.590598	0.303123	4.19369	0.0752998	0.00136879	0.000611927	0.000553482	0.00070046	0.000553482	0.000553482	0.000634157	0.001057	0.000569626	0.000784097	0.0143584	0.370955	0.000629652	0.000553482	0.0373985	0.054575	0.610452	0.335273	0.110009	0.0765821	0.827175	0.201271
500.140	8	0.648267	0.557866	0.448259	0.269356	0.451253	0.540646	0.665986	0.532265	0.286881	0.296224	0.358155	0.513934	0.107725	0.13693	0.124154	0.43557	0.389998	0.291971	0.266091	0.185964	0.377872	0.266994	0.22887	0.122522	0.718435	0.0141154	0.0039065	0.000932724	9.831e-05	0.000224834	1.19e-06	1.095e-06	1.76e-06	2.292e-06	1.095e-06	1.095e-06	1.6104e-05	0.00230484	1.19e-06	1.095e-06	1.26e-06	0.00160306	0.0016643	0.00330716	0.00571404	0.0013395	0.000910167	0.00226824
500.452	4	0.645823	0.376112	0.220275	0.091987	0.141908	0.264913	0.365073	0.246262	0.090811	0.121101	0.25179	0.565447	0.140115	0.086545	0.098553	0.546487	1.04504	0.927158	0.600776	0.342168	1.07248	0.8849	0.556424	0.214697	3.62897	0.0483087	0.00143475	0.000634157	0.000553482	0.00060324	0.000553482	0.000553482	0.000553482	0.000569626	0.000553481	0.000553481	0.0127433	0.0509857	0.000569627	0.000553482	0.000702236	0.71885	0.834742	0.182132	0.0253102	0.863634	0.777661	0.123105
500.353	7	0.639861	0.536997	0.385812	0.223806	0.188337	0.437676	0.58514	0.508289	0.258841	0.209305	0.310509	0.97957	0.028563	0.101092	0.100716	0.263405	0.435292	0.207912	0.159923	0.106806	0.403989	0.176892	0.121122	0.078899	0.811503	0.0276673	0.000166774	2.7971e-05	1.188e-05	1.5416e-05	5.117e-06	5.082e-06	5.68e-06	6.66e-06	5.082e-06	5.082e-06	0.22498	0.000146181	5.336e-06	5.082e-06	5.423e-06	0.000189632	2.0205e-05	1.4044e-05	7.384e-06	0.000261805	1.3766e-05	9.636e-06
500.45	10	0.637097	0.620548	0.590376	0.474168	0.397305	0.480438	0.657083	0.669875	0.24567	0.242417	0.3227	0.613006	0.067789	0.13	0.128442	0.412706	0.46764	0.313682	0.334024	0.314965	0.472358	0.283348	0.266994	0.248047	0.763874	0.0015363	0.00485274	0.00586052	0.00135903	2.9227e-05	5.3e-08	5.2e-08	2.4e-07	8.9e-08	5.2e-08	5.2e-08	3.085e-06	0.000103777	5.7e-08	5.2e-08	6e-08	0.00264482	1.8713e-05	5.6321e-05	9.9952e-05	0.00677357	9.415e-06	3.0347e-05
500.12	8	0.630336	0.465836	0.322969	0.175347	0.665058	0.579327	0.647146	0.502878	0.404991	0.320487	0.379895	0.458076	0.032532	0.154666	0.14293	0.48559	0.424244	0.213909	0.176783	0.10297	0.406557	0.204737	0.149607	0.076594	0.974255	0.00406219	0.000171412	2.1308e-05	3.585e-06	0.0718876	1.198e-06	1.095e-06	1.126e-06	6.754e-06	1.095e-06	1.095e-06	2.099e-06	0.000134424	1.198e-06	1.095e-06	1.41e-06	0.000217684	2.6524e-05	2.6205e-05	8.896e-06	0.000190125	7.486e-06	2.6364e-05
500.488	4	0.628587	0.359257	0.168359	0.069804	0.156194	0.277972	0.301256	0.208996	0.095909	0.145792	0.264184	0.392229	0.156581	0.107522	0.11547	0.431704	2.04295	1.17908	0.636441	0.319846	1.9969	1.05862	0.529474	0.19145	5.25452	0.0221904	0.00127077	0.000586209	0.000553482	0.0882153	0.00277011	0.000553482	0.00277011	0.0850053	0.084305	0.000553481	0.00141561	0.567206	0.000577863	0.00277011	0.00302835	0.0907789	0.692896	0.0857104	0.00842677	0.108293	0.517491	0.0351515
500.266	3	0.62654	0.285514	0.18859	0.088192	0.353232	0.632386	0.563213	0.376831	0.418161	0.33005	0.364758	0.494259	0.063272	0.126525	0.133025	0.416423	0.357203	0.111413	0.094949	0.065224	0.394531	0.124662	0.089441	0.036072	1.11537	0.0327075	0.00337197	0.00287356	0.00277011	0.0164854	0.0031364	0.00277011	0.00277011	0.00560241	0.00277011	0.00277011	0.00435951	0.0479786	0.0028526	0.00277011	0.0029101	0.00591875	0.00334771	0.00309113	0.00295885	0.00673546	0.00311369	0.00309113
500.44	8	0.626007	0.615598	0.590299	0.423551	0.405262	0.485432	0.641912	0.62009	0.279021	0.227145	0.319246	0.587748	0.035668	0.10723	0.10188	0.393273	0.432938	0.378031	0.42044	0.299983	0.418898	0.324878	0.36792	0.234841	0.795298	0.0100297	0.0015585	0.00204134	0.000561147	1.7506e-05	1.095e-06	1.095e-06	1.433e-06	2.729e-06	1.095e-06	1.095e-06	0.000155293	0.000125739	1.158e-06	1.095e-06	1.202e-06	0.000166783	0.000284414	0.000875126	0.00053335	8.6785e-05	4.8702e-05	0.000192203
500.364	8	0.621077	0.461617	0.292807	0.152555	0.292969	0.380058	0.463816	0.380245	0.19405	0.22843	0.282064	0.865802	0.03519	0.056995	0.095482	0.278654	0.429966	0.222814	0.17812	0.104222	0.416438	0.246216	0.136379	0.065646	0.69549	0.0106831	4.033e-05	3.037e-06	1.284e-06	2.879e-06	1.095e-06	1.095e-06	3.755e-06	1.562e-06	1.095e-06	1.095e-06	0.103092	0.000105687	1.158e-06	1.095e-06	1.158e-06	0.000164965	3.181e-06	2.435e-06	1.424e-06	8.6293e-05	2.917e-06	1.796e-06
410.37	4	0.619642	0.466684	0.444198	0.458728	0.18445	0.405296	0.610608	0.890788	0.193625	0.178761	0.292223	1.10227	0.112311	0.132085	0.117421	0.188326	0.35205	0.2331	0.276047	0.30206	0.366297	0.206084	0.236472	0.238765	1.33804	0.0270078	0.00303284	0.00318944	0.019715	0.000695518	0.000553482	0.000553482	0.145797	0.000652478	0.000553481	0.000553481	0.774686	0.0450639	0.000573731	0.000553482	0.000561477	0.00205083	0.00142515	0.00242687	0.0147498	0.00309072	0.00119544	0.00197201
410.42	5	0.618645	0.358991	0.312347	0.389307	0.377815	0.358143	0.532801	1.07313	0.162823	0.157067	0.267638	1.11326	0.103623	0.075325	0.079436	0.11857	0.332859	0.118989	0.156765	0.205117	0.356398	0.120211	0.115612	0.128901	1.0135	0.0349718	0.000795685	0.000389856	0.00195136	0.0106892	0.000113793	0.000113793	0.591316	0.44372	0.000113793	0.000113793	0.289548	0.029338	0.000118738	0.000113793	0.000116155	0.000367381	0.000150809	0.00017452	0.000598356	0.000384753	0.000141606	0.000150809
500.143	7	0.618456	0.489502	0.346245	0.217878	0.481477	0.473676	0.630751	0.473211	0.249919	0.272674	0.31823	0.513391	0.022283	0.114347	0.106199	0.424431	0.47286	0.233407	0.195044	0.15967	0.456652	0.240571	0.175548	0.10427	0.852694	0.180936	0.0226318	0.00138444	9.0212e-05	0.00011143	5.082e-06	5.082e-06	5.262e-06	1.3137e-05	5.082e-06	5.082e-06	0.00143447	0.00057918	5.336e-06	5.082e-06	5.632e-06	0.0122912	0.0216091	0.000726226	0.00471514	0.00678437	0.0180525	0.00495775
500.23	9	0.616966	0.706659	0.697873	0.447796	0.455657	0.542319	0.643287	0.554487	0.308124	0.304359	0.32717	0.642188	0.115592	0.130091	0.141507	0.413762	0.456965	0.410123	0.45934	0.263998	0.432004	0.388415	0.330628	0.205918	0.743821	0.00370459	0.00710296	0.00438044	0.00036147	7.64e-06	2.43e-07	2.38e-07	2.64e-07	7.63e-07	2.38e-07	2.38e-07	0.000211578	0.000571522	2.59e-07	2.38e-07	2.67e-07	0.000155456	8.7052e-05	0.00113077	0.000243834	0.000100012	3.4601e-05	8.6586e-05
500.144	2	0.61286	0.351145	0.211741	0.118392	0.622879	0.694797	0.719643	0.551773	0.299839	0.283664	0.405089	0.467099	0.093663	0.162783	0.121241	0.438571	0.392412	0.143589	0.123695	0.080791	0.405607	0.129427	0.100238	0.047752	0.916487	0.127621	0.0226587	0.0156696	0.0148607	0.131794	0.0210761	0.0145255	0.0147482	0.0167663	0.0145255	0.0145255	0.0170189	0.129961	0.0148607	0.0145255	0.0149123	0.0319922	0.0152028	0.0157882	0.0154346	0.0342571	0.014974	0.0154346
500.474	4	0.610382	0.339231	0.155246	0.068832	0.177422	0.259417	0.317682	0.269382	0.11354	0.142367	0.251993	0.607393	0.151867	0.146611	0.182752	0.585429	2.37086	1.23592	0.605076	0.348384	1.96936	1.01359	0.491607	0.23404	6.65105	0.0310005	0.000979861	0.000569627	0.000553482	0.000634157	0.000553482	0.000553482	0.000553482	0.000569626	0.000553481	0.000553481	0.0033744	0.0604124	0.000582022	0.000553482	0.000850614	0.0472173	0.633763	0.178974	0.0251836	0.0604347	0.962078	0.0407123
500.568	4	0.608947	0.287743	0.120288	0.0699	2.55222	2.0966	1.60797	1.52194	2.20064	1.89488	1.89145	1.12047	1.62347	1.45245	1.18249	1.06402	1.48907	1.03651	0.519062	0.405272	1.45457	1.03295	0.46555	0.24543	6.57849	0.0262124	0.000800777	0.000553482	0.000553482	0.000767742	0.00060324	0.000553482	0.0119977	0.00129246	0.000927069	0.000557477	0.328503	0.00686162	0.000647853	0.0228791	0.322516	0.445071	0.926553	0.0601695	0.0543314	0.372531	0.914227	0.0338265
500.287	3	0.606758	0.352139	0.22522	0.100776	0.707971	0.568848	0.651848	0.457101	0.415612	0.316348	0.330827	0.312712	0.063985	0.11297	0.130413	0.463136	0.614743	0.288698	0.206283	0.124593	0.702135	0.271791	0.162762	0.079498	0.819533	0.0873314	0.00660012	0.00380968	0.0028526	0.0548063	0.00283177	0.00277011	0.00277011	0.0081241	0.00279052	0.00277011	0.00277011	0.0477257	0.0028526	0.00277011	0.00293926	0.147183	0.00533824	0.00432887	0.00315926	0.351535	0.00451569	0.00386444
500.435	4	0.605726	0.325744	0.144993	0.061847	0.298394	0.389469	0.441621	0.402963	0.266913	0.40027	0.548229	0.524466	0.40345	0.351983	0.367052	0.834207	1.69767	0.944221	0.436086	0.266009	1.63233	0.87205	0.368073	0.15624	3.42193	0.0299575	0.000901677	0.000553482	0.000553482	0.00087084	0.000553482	0.000553482	0.000553482	0.0007308	0.000586208	0.000629651	0.00114753	0.252079	0.000625177	0.000553482	0.0254254	0.189227	0.901922	0.0161515	0.00587287	0.218914	0.512481	0.0098208
500.560	4	0.605632	0.333258	0.248058	0.481922	0.225583	0.360077	0.578672	1.86613	0.128623	0.184042	0.333874	1.15795	0.246367	0.155995	0.164265	0.344266	1.00981	0.67039	0.543598	0.963213	1.0144	0.546903	0.436616	0.838382	0.477746	0.0570618	0.00135046	0.000920661	0.0254375	0.000671292	0.000553482	0.000553482	0.00130564	0.00057373	0.000553481	0.000553481	0.0339897	0.11091	0.000582022	0.000553482	0.000656259	0.685748	0.170952	0.100026	0.938897	0.809079	0.0832633	0.0438631
410.6	8	0.604066	0.525704	0.483941	0.395331	0.322092	0.417737	0.599788	0.741764	0.206583	0.210304	0.322801	1.03078	0.140766	0.108621	0.109486	0.245795	0.511193	0.455138	0.435609	0.366325	0.539667	0.417564	0.376372	0.285926	1.75371	0.0091894	0.000870834	0.000191162	0.000275498	4.118e-06	1.095e-06	1.095e-06	0.000666071	1.632e-06	1.095e-06	1.095e-06	0.678737	0.00459672	1.166e-06	1.095e-06	1.147e-06	0.00658365	0.0016643	0.00141136	0.0077578	0.00426011	0.000324558	0.000599301
500.535	4	0.59951	0.434739	0.317927	0.201451	0.187114	0.332819	0.483841	0.587723	0.114602	0.161777	0.27607	0.757133	0.118102	0.086462	0.089785	0.312569	1.43844	0.888598	0.615846	0.501711	1.23355	0.850752	0.519115	0.351189	2.3722	0.0348161	0.00250605	0.00102832	0.000751703	0.000638692	0.000553482	0.000553482	0.000611927	0.00057373	0.000553481	0.000553481	0.0798659	0.0459028	0.000569627	0.000553482	0.000561477	0.452043	0.83929	0.187272	0.167342	0.704389	0.664476	0.100829
410.27	2	0.59838	0.21799	0.120156	0.12955	1.05805	0.740352	0.768124	1.38936	0.600424	0.429672	0.48626	1.07043	0.1825	0.238877	0.252842	0.285138	0.399115	0.102925	0.058988	0.051254	0.399779	0.10398	0.053544	0.034946	0.736145	0.110102	0.0156696	0.0145255	0.014974	0.771914	0.0270739	0.0145255	0.0934613	0.0743307	0.0152027	0.0145255	0.614131	0.202328	0.015088	0.0145255	0.0146062	0.0352007	0.014974	0.0152028	0.015088	0.033108	0.014974	0.0152028
500.82	5	0.593454	0.48935	0.366532	0.224447	0.379158	0.640106	0.694106	0.571914	0.389271	0.334617	0.330217	0.449536	0.022463	0.154075	0.17037	0.465534	0.46687	0.208788	0.197668	0.165434	0.466053	0.181157	0.163257	0.102448	0.901281	0.0214757	0.0010915	0.0005296	0.000272069	0.00207773	0.000132933	0.000113793	0.000123013	0.000304964	0.000114603	0.000113793	0.000239251	0.00368563	0.000120431	0.000113793	0.000129144	0.00257603	0.000218978	0.000285189	0.000203095	0.0024047	0.000165102	0.000232833
410.75	6	0.586531	0.217336	0.181764	0.31965	0.476392	0.478448	0.751777	1.35891	2.47786	0.295225	0.345862	1.04487	0.056558	0.0639	0.109649	0.211548	0.348626	0.085416	0.085853	0.133339	0.338992	0.089853	0.066773	0.090621	0.666107	0.00622183	3.5734e-05	3.3582e-05	0.000395484	0.0114548	3.2893e-05	2.4375e-05	0.00866337	0.886099	0.159163	2.3866e-05	0.825249	0.00370633	2.4893e-05	2.3866e-05	2.4542e-05	7.7682e-05	2.5601e-05	2.7841e-05	7.5653e-05	7.4656e-05	2.5245e-05	2.6699e-05
500.41	6	0.586407	0.392267	0.335458	0.224221	0.555918	0.638259	0.704667	0.561769	0.447052	0.282951	0.364859	0.708819	0.021855	0.135857	0.13071	0.366931	0.501118	0.234763	0.226877	0.131667	0.455074	0.210276	0.167424	0.09211	0.767666	0.0121985	0.000605546	0.000261517	8.1898e-05	0.120294	5.5266e-05	2.3866e-05	2.843e-05	0.000189201	2.4204e-05	2.3866e-05	0.0110481	0.000287536	2.5422e-05	2.3866e-05	2.5016e-05	0.00194625	0.000115782	0.000130031	8.3534e-05	0.000926343	7.9764e-05	7.7682e-05
500.222	4	0.582035	0.280663	0.220835	0.174614	0.834713	0.538317	0.656625	0.639827	0.450238	0.270105	0.340072	0.80765	0.098067	0.114953	0.108305	0.304026	0.352817	0.110146	0.107223	0.097775	0.337986	0.112328	0.091312	0.057334	0.856791	0.0130955	0.000720555	0.000625177	0.000616314	0.241518	0.000561501	0.000553482	0.000966409	0.00917766	0.000553481	0.000553481	0.0652346	0.0263064	0.000573731	0.000553482	0.000561477	0.00268862	0.000582022	0.000634157	0.000629652	0.00230493	0.000586209	0.000616314
500.442	4	0.576867	0.36485	0.210123	0.113091	0.156871	0.287445	0.404221	0.416042	0.105468	0.162491	0.270584	0.929898	0.157472	0.121544	0.107171	0.29642	0.832475	1.11081	0.684786	0.475799	0.64528	0.939422	0.579478	0.304303	4.47302	0.0850054	0.00370448	0.000762361	0.00056555	0.000620731	0.000553482	0.000553482	0.000553482	0.000569626	0.000553481	0.000553481	0.632381	0.0653581	0.000569627	0.000553482	0.00761032	0.774686	0.795573	0.353088	0.108293	0.487812	0.949709	0.230773
500.121	1	0.575971	0.457835	0.34442	0.166979	0.290024	0.455979	0.543851	0.414779	0.304725	0.216441	0.304413	0.845824	0.138441	0.134022	0.103802	0.435082	0.569444	0.472962	0.334152	0.183307	0.552771	0.437642	0.324137	0.108906	0.861466	0.233404	0.133931	0.107065	0.0867839	0.0972807	0.0839588	0.0839588	0.0839588	0.0904225	0.0839588	0.0839588	0.475582	0.336358	0.084658	0.0839588	0.0851705	0.303788	0.207086	0.156444	0.111365	0.263667	0.179187	0.157584
500.352	10	0.553652	0.500627	0.392078	0.209128	0.308718	0.483589	0.601405	0.456571	0.231225	0.220152	0.317722	0.662648	0.03295	0.097973	0.115799	0.39553	0.527869	0.287458	0.228837	0.140821	0.453858	0.259577	0.18464	0.088757	1.03801	0.000411992	2.0881e-05	2.027e-06	4.08e-07	2.68e-07	6.6e-08	5.2e-08	5.6e-08	1.45e-07	5.2e-08	5.2e-08	0.00245949	1.7525e-05	5.6e-08	5.2e-08	6.9e-08	0.00018474	1.619e-06	9.41e-07	4.24e-07	1.934e-05	8.95e-07	3.83e-07
500.174	1	0.552392	0.432657	0.329563	0.192454	0.374986	0.494904	0.653434	0.562888	0.430907	0.251837	0.375526	0.40089	0.122161	0.1601	0.126737	0.492653	0.599502	0.226739	0.217803	0.129548	0.568148	0.2244	0.186751	0.079569	0.973443	0.209899	0.128959	0.104549	0.0889526	0.106221	0.0839588	0.0839588	0.0853619	0.11401	0.0839588	0.0839588	0.0839588	0.324752	0.0853619	0.0839588	0.0861368	0.345777	0.100459	0.105382	0.0882249	0.289396	0.0949499	0.0988599
410.38	7	0.549446	0.306866	0.208558	0.186391	0.630682	0.584074	0.652707	0.958532	0.468719	0.303788	0.373088	1.07439	0.318591	0.211722	0.177905	0.205084	0.477701	0.243433	0.179623	0.186074	0.482904	0.250765	0.183174	0.126507	2.16904	0.00240289	1.5112e-05	6.894e-06	7.086e-06	0.0112161	7.642e-06	5.082e-06	0.134259	0.000212938	5.082e-06	5.082e-06	0.37994	0.0746019	5.68e-06	5.082e-06	5.271e-06	0.00147122	1.8308e-05	1.4044e-05	3.2016e-05	0.00101711	1.8921e-05	1.2704e-05
500.156	7	0.539653	0.30742	0.170452	0.084672	0.437313	0.483105	0.560327	0.417797	0.303451	0.280667	0.354599	0.609234	0.06612	0.131167	0.140682	0.4187	0.420852	0.130218	0.103976	0.056609	0.427704	0.123979	0.076973	0.033668	0.551269	0.000769966	9.506e-06	5.525e-06	5.082e-06	0.000625085	5.117e-06	5.082e-06	5.082e-06	1.452e-05	5.082e-06	5.082e-06	0.00521158	0.00103306	5.448e-06	5.082e-06	5.474e-06	0.000190738	6.088e-06	6.216e-06	5.8e-06	8.9666e-05	6.173e-06	5.881e-06
500.39	7	0.534195	0.356427	0.312573	0.227192	0.503105	0.64029	0.726736	0.604528	0.359956	0.404552	0.369228	0.530592	0.072006	0.133973	0.157249	0.4739	0.413128	0.190544	0.16787	0.16991	0.393142	0.186782	0.165394	0.122118	0.859906	0.000807559	5.2132e-05	2.7791e-05	1.3951e-05	0.00126956	7.538e-06	5.082e-06	7.038e-06	0.00188949	5.84e-06	5.082e-06	0.000379758	0.00390805	5.448e-06	5.082e-06	6.308e-06	0.000146527	1.262e-05	1.6042e-05	1.3951e-05	0.00014226	1.2203e-05	1.2286e-05
500.20	5	0.529676	0.334867	0.374489	0.28072	0.971717	0.766599	0.810526	0.761444	0.312797	0.37144	0.444201	0.644542	0.014598	0.098063	0.125535	0.379799	0.388181	0.11872	0.169402	0.178754	0.374518	0.096585	0.149091	0.132145	0.824567	0.00150421	0.000332595	0.000831328	0.00138309	0.40894	0.0277622	0.000114603	0.00414639	0.000150809	0.000121285	0.000113793	0.00334126	0.00029327	0.0001179	0.000113793	0.000117283	0.00181864	0.000228125	0.000868448	0.00145988	0.00155906	0.000181914	0.000450317
500.243	5	0.523342	0.317581	0.183305	0.10587	0.427789	0.537085	0.630647	0.465948	0.293254	0.321201	0.330217	0.463357	0.075204	0.100471	0.131233	0.454007	0.391016	0.220768	0.139112	0.092477	0.411012	0.198899	0.111712	0.054594	1.02082	0.00390311	0.000225037	0.000150809	0.000117067	0.00118169	0.000115419	0.000113793	0.000114603	0.000160573	0.000115419	0.000113793	0.000190911	0.018176	0.000118738	0.000113793	0.000121898	0.00127874	0.000901482	0.000374734	0.000250884	0.00171443	0.000483729	0.000263046
500.206	4	0.520526	0.280745	0.229921	0.188648	0.894049	0.573548	0.782419	0.814775	0.357832	0.466352	0.428556	0.620852	0.118666	0.182319	0.164446	0.408805	0.33929	0.130441	0.11817	0.123498	0.314516	0.142652	0.106146	0.071864	0.799113	0.00847507	0.000746426	0.000634157	0.000657136	0.809079	0.000800777	0.000553482	0.0305497	0.101233	0.00062965	0.000553481	0.00354695	0.0552851	0.000582022	0.000553482	0.000572585	0.00118733	0.00060324	0.000638692	0.000643257	0.00121181	0.000629652	0.000629652
500.193	5	0.51868	0.324004	0.295127	0.279496	1.01501	0.686629	0.779749	0.897152	0.309399	0.235566	0.41088	0.721373	0.015118	0.115491	0.119579	0.326235	0.381943	0.141223	0.169974	0.180861	0.378343	0.177266	0.121874	0.135669	0.72277	0.00135834	0.000216006	0.000200326	0.00210514	0.818197	0.000208741	0.000129241	0.412383	0.000221987	0.000113793	0.000113793	0.0599146	0.000758244	0.000118738	0.000113793	0.000118421	0.000907099	0.000350744	0.000795685	0.00392468	0.000737864	0.000221988	0.000433013
500.10	3	0.510641	0.240123	0.219058	0.149807	0.974874	0.826445	0.719401	0.644061	0.487413	0.315777	0.377355	0.442897	0.068209	0.171076	0.129676	0.494263	0.362759	0.082168	0.096953	0.099452	0.342924	0.079172	0.081706	0.064098	0.877819	0.0288901	0.00322877	0.00302433	0.00295885	0.454605	0.0195326	0.00277011	0.00541255	0.0691759	0.00291592	0.00277011	0.00329966	0.0413096	0.00287356	0.00277011	0.00302835	0.00477615	0.00287356	0.00309113	0.00304645	0.00491141	0.00287356	0.00304645
500.218	4	0.508958	0.232117	0.215149	0.161088	0.393638	0.678911	0.675789	0.733233	0.25969	0.228858	0.33997	0.805085	0.060868	0.13453	0.112778	0.288697	0.348098	0.103935	0.103752	0.107095	0.355378	0.099175	0.078391	0.07242	0.922122	0.00755475	0.000835127	0.000695518	0.00070046	0.0098914	0.000933523	0.000553482	0.00263766	0.090409	0.000553481	0.000553481	0.07821	0.0256565	0.000577863	0.000553482	0.000561477	0.00117126	0.000582022	0.000638692	0.000676074	0.0017988	0.000582022	0.000611927
500.261	4	0.506019	0.372684	0.206612	0.099689	0.557312	0.690445	0.663766	0.443753	0.454486	0.386283	0.393813	0.486956	0.064221	0.141658	0.16361	0.460751	0.502589	0.195483	0.142449	0.081669	0.481508	0.187909	0.113082	0.050773	1.01749	0.00818897	0.00117927	0.000616314	0.000553482	0.00782096	0.000846878	0.000553482	0.000553482	0.00190846	0.000598938	0.000553481	0.00113972	0.0105935	0.000577863	0.000553482	0.000589631	0.010681	0.000757015	0.000666542	0.000611927	0.00837872	0.000735976	0.000647853
500.219	7	0.503566	0.420151	0.294484	0.142975	0.3752	0.521004	0.598846	0.451265	0.181942	0.250124	0.300147	0.552078	0.066527	0.116375	0.123537	0.388305	0.438065	0.257073	0.192145	0.117386	0.410309	0.212494	0.149923	0.085525	0.712049	0.00265971	3.592e-05	1.3049e-05	6.346e-06	0.000441044	6.569e-06	5.082e-06	5.082e-06	1.5314e-05	5.082e-06	5.082e-06	0.000450872	0.00263679	5.336e-06	5.082e-06	5.632e-06	0.000328347	3.2016e-05	2.9074e-05	1.0523e-05	0.000138931	1.7832e-05	1.2368e-05
500.172	3	0.502968	0.319557	0.158412	0.091217	0.596734	0.55971	0.629795	0.495932	0.545193	0.334332	0.404378	0.644904	0.033431	0.130984	0.1243	0.345587	0.353135	0.152401	0.082564	0.060797	0.406889	0.134222	0.064169	0.03837	0.998639	0.0172052	0.00380968	0.00281108	0.00277011	0.0190692	0.00295885	0.00277011	0.00277011	0.0097637	0.00277011	0.00277011	0.00873631	0.0120886	0.0028526	0.00277011	0.00282419	0.00735123	0.00315926	0.00298053	0.00295885	0.0130212	0.00318228	0.00295885
410.26	7	0.499162	0.361585	0.359646	0.371931	0.325062	0.549462	0.707135	0.914371	1.32947	0.525012	0.373495	1.10595	0.094008	0.224075	0.218796	0.312418	0.40327	0.161192	0.18378	0.22734	0.411106	0.163395	0.14703	0.158511	0.576357	0.000869437	1.7715e-05	3.1812e-05	0.000108134	0.000638683	5.72e-06	5.082e-06	0.201309	0.280743	8.324e-06	5.082e-06	0.902668	0.00510314	5.76e-06	5.082e-06	5.372e-06	0.000139756	6.524e-06	1.0312e-05	4.4559e-05	7.8895e-05	6.614e-06	7.854e-06
500.275	2	0.498862	0.237416	0.160894	0.091247	0.349431	0.535957	0.636339	0.520993	0.408815	0.317205	0.382638	0.570698	0.170467	0.126827	0.1278	0.451099	0.383776	0.120496	0.094289	0.072603	0.389971	0.132667	0.066172	0.047475	1.02922	0.0505921	0.0159077	0.0147482	0.0145255	0.0288359	0.0146365	0.0145255	0.0145255	0.0241702	0.0145255	0.0145255	0.0263211	0.183531	0.0148607	0.0145255	0.0149123	0.0290376	0.014974	0.0154346	0.0153183	0.0304842	0.0152028	0.0152028
410.84	4	0.497319	0.285455	0.261354	0.272132	0.150276	0.401513	0.62698	0.934849	0.958364	0.176335	0.290496	1.10411	0.062362	0.097507	0.07959	0.143407	0.369974	0.098962	0.124145	0.149943	0.416536	0.101036	0.101238	0.094625	0.803625	0.00742471	0.000725662	0.000757015	0.0014936	0.00298053	0.000553482	0.000553482	0.315233	0.854489	0.000553481	0.000553481	0.415579	0.0129936	0.000569627	0.000553482	0.000561477	0.00245826	0.000573731	0.000666542	0.000715482	0.00386834	0.000569627	0.000629652
500.160	6	0.496203	0.263832	0.134655	0.049183	0.313751	0.61385	0.656324	0.496589	0.370578	0.309926	0.406613	0.297774	0.04542	0.129778	0.153675	0.444225	0.463857	0.116588	0.068618	0.04127	0.551618	0.108522	0.062246	0.024662	0.678799	0.00147765	0.000138646	5.201e-05	3.9887e-05	0.000712301	6.0718e-05	2.3866e-05	2.4204e-05	0.000247382	2.4204e-05	2.3866e-05	3.1119e-05	0.00138932	2.5245e-05	2.3866e-05	2.6491e-05	0.00504861	0.0005418	0.000167829	0.000125916	0.00752785	0.000245857	7.5653e-05
500.235	2	0.491983	0.276352	0.169781	0.090785	0.490002	0.381676	0.56712	0.519263	0.24482	0.196602	0.262965	0.703659	0.034045	0.062368	0.105864	0.324931	0.567404	0.344226	0.257363	0.145632	0.560281	0.244486	0.180931	0.081978	0.825892	0.070832	0.0213847	0.0154346	0.0145255	0.0389393	0.0145255	0.0145255	0.0188831	0.0162708	0.0145255	0.0145255	0.208742	0.0419376	0.0147482	0.0145255	0.0149123	0.146471	0.0347262	0.0272649	0.0177971	0.131794	0.0203216	0.0190228
500.226	2	0.491508	0.404462	0.313855	0.171416	0.388895	0.474671	0.557921	0.444045	0.300264	0.274673	0.309188	0.465409	0.119657	0.116153	0.12486	0.449997	0.465023	0.436035	0.316035	0.196208	0.42602	0.348916	0.245568	0.1285	0.965195	0.0505921	0.0337934	0.0228224	0.0172749	0.0248696	0.0145255	0.0145255	0.0145255	0.0184692	0.0145255	0.0145255	0.0215405	0.159433	0.0148607	0.0145255	0.0150674	0.0638448	0.108279	0.0529056	0.0366577	0.0386799	0.0581618	0.0328822
500.268	3	0.490671	0.249917	0.161427	0.080413	0.845208	0.641941	0.656192	0.52033	0.416887	0.430528	0.440341	0.646895	0.022676	0.149744	0.16221	0.391983	0.38316	0.164914	0.112611	0.067508	0.400393	0.158942	0.08447	0.03984	1.0365	0.0116177	0.00329966	0.0028526	0.00277011	0.250512	0.00300236	0.00277011	0.00281108	0.00591874	0.00293731	0.00277011	0.0106892	0.0127173	0.00287356	0.00277011	0.0028812	0.00885195	0.00311369	0.00306871	0.00295885	0.00839746	0.00304645	0.00295885
500.137	4	0.48114	0.261458	0.140202	0.055512	0.737362	0.593958	0.599338	0.45556	0.434306	0.355312	0.363945	0.338242	0.15328	0.119975	0.120847	0.391205	0.519065	0.137871	0.102553	0.052096	0.650069	0.140298	0.076705	0.031843	0.828179	0.00481977	0.000746426	0.000573731	0.000553482	0.051478	0.000840983	0.000553482	0.000553482	0.00195914	0.000561499	0.000553481	0.000553482	0.0402975	0.000573731	0.000553482	0.000595417	0.0221904	0.000629652	0.000629652	0.000607569	0.0778822	0.000629652	0.000611927
500.429	4	0.480825	0.221894	0.093472	0.029414	0.198258	0.3126	0.321441	0.156138	0.164735	0.201312	0.27414	0.179721	0.354989	0.164138	0.185598	0.588199	1.39042	0.83789	0.419144	0.194823	1.21517	0.74143	0.337199	0.114478	8.59992	0.00546804	0.000638692	0.000553482	0.000553482	0.000652479	0.000553482	0.000553482	0.000553482	0.000603239	0.000553481	0.000553481	0.000553482	0.163317	0.000586209	0.000553482	0.000858747	0.678629	0.723208	0.0194106	0.00175195	0.807575	0.34808	0.00608525
410.78	8	0.479569	0.175629	0.190931	0.255723	0.793723	0.423766	0.652803	1.06071	1.77536	0.252836	0.309188	1.00764	0.034665	0.069547	0.084033	0.209182	0.383988	0.081754	0.083919	0.129571	0.405631	0.089576	0.067338	0.089823	0.830753	4.8418e-05	1.215e-06	1.473e-06	4.915e-06	0.111143	1.632e-06	1.095e-06	0.972148	0.851741	1.095e-06	1.095e-06	0.814349	3.3457e-05	1.158e-06	1.095e-06	1.147e-06	1.1531e-05	1.166e-06	1.357e-06	1.909e-06	2.0793e-05	1.174e-06	1.293e-06
500.126	7	0.478809	0.354973	0.278883	0.155294	0.397354	0.444364	0.589216	0.506558	0.269887	0.239562	0.308883	0.661018	0.013441	0.088481	0.084945	0.353954	0.393829	0.146472	0.133906	0.101312	0.335654	0.129913	0.121388	0.060645	0.851211	0.00122487	0.000127848	6.5206e-05	2.6908e-05	0.000450872	5.189e-06	5.082e-06	5.153e-06	9.834e-06	5.082e-06	5.082e-06	0.000911507	8.9944e-05	5.336e-06	5.082e-06	5.423e-06	0.0117917	3.7797e-05	8.593e-05	0.000278719	0.0123933	1.2876e-05	1.4138e-05
410.25	8	0.477533	0.410964	0.475162	0.577071	0.642429	0.524624	0.738931	1.04646	0.391608	0.410404	0.447147	1.0877	0.454495	0.422054	0.367467	0.423847	0.462329	0.39257	0.495319	0.529341	0.490279	0.355922	0.420223	0.425554	1.67426	0.000707267	0.000259827	0.00176021	0.043072	0.0132782	1.111e-06	1.095e-06	0.657809	0.000238519	1.424e-06	1.095e-06	0.177662	0.0978892	1.433e-06	1.095e-06	1.308e-06	0.00100354	9.999e-05	0.00404461	0.0873655	0.000941891	7.481e-05	0.000974637
500.262	4	0.468241	0.170696	0.106064	0.046474	0.345979	0.466575	0.58283	0.382116	0.219329	0.240276	0.27993	0.496492	0.114098	0.132711	0.133233	0.400676	0.375479	0.107566	0.048583	0.032308	0.37979	0.107641	0.03891	0.019927	1.01472	0.004014	0.00117126	0.000751703	0.000577863	0.00303284	0.000553482	0.000553482	0.000553482	0.0889417	0.000553481	0.000553481	0.000953127	0.0230761	0.000577863	0.000553482	0.000649925	0.00189598	0.00104257	0.00102832	0.000757015	0.00207773	0.0013234	0.000914292
410.28	8	0.455745	0.162611	0.096083	0.066238	0.581842	0.374241	0.424462	0.604644	2.78736	0.365303	0.249961	0.962188	0.26171	0.895833	0.741795	0.239266	0.410229	0.138881	0.071607	0.07551	0.410907	0.143354	0.063418	0.047065	2.23553	3.4967e-05	1.19e-06	1.095e-06	1.095e-06	0.0224209	1.103e-06	1.095e-06	3.7113e-05	0.000285926	0.048258	1.095e-06	0.242004	0.590565	0.402439	0.000710805	1.147e-06	0.000279923	1.858e-06	1.338e-06	1.329e-06	0.000307903	1.61e-06	1.32e-06
500.278	5	0.454067	0.249283	0.153204	0.076709	0.658825	0.638389	0.596973	0.434684	0.345086	0.345179	0.33164	0.612614	0.053052	0.146116	0.152676	0.396535	0.389972	0.179138	0.095619	0.08187	0.425769	0.17266	0.081091	0.058657	0.946092	0.00148633	0.00015946	0.000117067	0.000113793	0.31893	0.000135767	0.000113793	0.000113793	0.000493234	0.000115419	0.000113793	0.00241856	0.00407079	0.000120431	0.000113793	0.000123079	0.000977089	0.000187005	0.000150809	0.000130155	0.000983141	0.000155078	0.000136724
500.198	5	0.450757	0.293875	0.206486	0.157449	0.666703	0.65308	0.728046	0.77264	0.426234	0.410547	0.38467	0.566684	0.060525	0.125569	0.161414	0.386195	0.393812	0.092767	0.089732	0.082938	0.391053	0.097431	0.080986	0.052324	0.72661	0.00199754	0.000226576	0.000175733	0.000163958	0.279284	0.0152596	0.000113793	0.584146	0.0307162	0.00012043	0.000113793	0.00321281	0.00811749	0.000117067	0.000113793	0.00011957	0.00134206	0.000139634	0.000172119	0.000175733	0.00104561	0.000133871	0.000137687
500.276	5	0.447413	0.232793	0.17946	0.133014	0.45025	0.550975	0.757194	0.771266	0.170471	0.352029	0.430791	0.571814	0.023064	0.053892	0.111805	0.35987	0.405994	0.115607	0.097075	0.093793	0.389487	0.113173	0.084971	0.060324	0.996435	0.000989229	0.000140616	0.000119581	0.000122146	0.000977089	0.00121818	0.000116241	0.00223091	0.000128333	0.000123884	0.000113793	0.000742529	0.00103526	0.0001179	0.000113793	0.000118421	0.0115684	0.000156162	0.000132001	0.000132001	0.00546394	0.000129241	0.000126536
500.479	4	0.446556	0.270946	0.125414	0.047179	0.160002	0.256078	0.311097	0.184962	0.119276	0.139084	0.257072	0.311082	0.116082	0.106594	0.119575	0.541833	0.937479	1.00361	0.580643	0.288029	0.917403	0.893702	0.471724	0.167545	7.44046	0.00263766	0.000710441	0.000553482	0.000553482	0.000616314	0.000553482	0.000553482	0.000553482	0.000569626	0.000553481	0.000553481	0.000553482	0.0480577	0.000569627	0.000553482	0.000729834	0.881978	0.974455	0.122164	0.00795719	0.821132	0.753962	0.0346495
500.294	4	0.443228	0.305172	0.208275	0.109448	0.57525	0.644217	0.688256	0.543148	0.437067	0.308927	0.379895	0.544021	0.041769	0.109984	0.120129	0.415527	0.539348	0.173852	0.139388	0.106194	0.605805	0.165965	0.113672	0.065987	0.851077	0.00530693	0.000966409	0.000657136	0.000577863	0.0112287	0.000629652	0.000553482	0.000586209	0.00206424	0.000565549	0.000553481	0.00312987	0.0084499	0.000573731	0.000553482	0.000578215	0.0368699	0.000959747	0.00077861	0.000652479	0.0524149	0.000858781	0.00077861
500.153	3	0.438766	0.408049	0.318122	0.225602	0.699229	0.602718	0.767604	0.631161	0.40924	0.363447	0.408645	0.626556	0.036857	0.140191	0.138067	0.395426	0.456858	0.23115	0.237743	0.15176	0.48161	0.246649	0.16371	0.111194	0.81633	0.0226579	0.00725332	0.00530143	0.00362355	0.158777	0.00291593	0.00277011	0.00494576	0.00480964	0.00277011	0.00277011	0.00740062	0.0195716	0.00287356	0.00277011	0.00299838	0.0208581	0.00448406	0.00568004	0.00406175	0.0287261	0.00487728	0.00403302
500.280	4	0.437402	0.302373	0.19807	0.102693	0.549368	0.669383	0.683832	0.512631	0.358682	0.365588	0.403565	0.49115	0.01431	0.138045	0.160768	0.449698	0.42493	0.142531	0.124487	0.082589	0.416269	0.154288	0.10401	0.053782	0.921263	0.00356907	0.00089543	0.000634157	0.00056555	0.0377555	0.00398938	0.000553482	0.000557478	0.00267153	0.000565549	0.000553481	0.00345969	0.00122951	0.000577863	0.000553482	0.000595417	0.00314961	0.000690609	0.000657136	0.000616314	0.0036137	0.000647853	0.000638692
500.24	3	0.435595	0.424118	0.419404	0.355133	0.501293	0.641699	0.707043	0.694345	0.355708	0.297223	0.363539	0.573082	0.03103	0.160858	0.157283	0.414337	0.359577	0.272123	0.270571	0.24829	0.33217	0.210765	0.23513	0.166466	0.878215	0.0076521	0.00775481	0.0069198	0.008679	0.0477426	0.00302433	0.00277011	0.00501512	0.00380968	0.00277011	0.00277011	0.0338207	0.0194545	0.00287356	0.00277011	0.00285257	0.00526485	0.00537528	0.00891028	0.0106206	0.00480965	0.00429842	0.00629378
500.491	4	0.42842	0.229662	0.13785	0.077689	0.183401	0.346537	0.55707	0.540792	0.205734	0.263825	0.373393	0.489611	0.349851	0.209531	0.22237	0.560187	0.931302	0.791535	0.459179	0.336062	0.872096	0.666869	0.402131	0.203048	5.1002	0.00236518	0.000671292	0.000561501	0.000553482	0.000625177	0.000553482	0.000553482	0.00056555	0.00071548	0.000565549	0.000553481	0.00121181	0.166271	0.000586209	0.000553482	0.000811012	0.758388	0.452043	0.0341536	0.0186189	0.690033	0.137387	0.0112287
500.459	4	0.425741	0.258208	0.152775	0.071233	0.180486	0.234621	0.402743	0.317885	0.110991	0.15721	0.269466	0.481976	0.217652	0.153208	0.136348	0.498084	0.913745	0.716206	0.479281	0.259478	0.832156	0.611303	0.344931	0.163205	3.84039	0.00241131	0.000657136	0.000557478	0.000553482	0.000629652	0.000553482	0.000553482	0.000553482	0.000569626	0.000553481	0.000553481	0.00331169	0.0874985	0.000582022	0.000553482	0.00062515	0.571592	0.184689	0.0267404	0.0053388	0.333329	0.0662314	0.00508857
500.71	7	0.418992	0.329394	0.347923	0.287799	0.247021	0.423953	0.617385	0.645578	0.184066	0.189038	0.278406	0.477058	0.014712	0.068311	0.080929	0.407592	0.28748	0.142831	0.21907	0.198296	0.33866	0.147927	0.154968	0.132419	0.798413	2.639e-05	1.2535e-05	2.2728e-05	4.4001e-05	5.0526e-05	5.082e-06	5.082e-06	1.8797e-05	8.702e-06	5.082e-06	5.082e-06	0.00164346	3.3341e-05	5.336e-06	5.082e-06	5.474e-06	7.5585e-05	3.0807e-05	3.327e-05	0.000570241	0.000101817	2.0073e-05	1.452e-05
500.223	4	0.416456	0.222345	0.145792	0.080971	0.463646	0.594098	0.678643	0.48442	0.390121	0.280096	0.310306	0.636937	0.040415	0.116182	0.13365	0.386795	0.420569	0.087824	0.079888	0.056135	0.433864	0.093452	0.059784	0.035714	1.00488	0.00239584	0.000652479	0.000569627	0.000553482	0.0239468	0.000715482	0.000553482	0.000561501	0.120764	0.000553481	0.000553481	0.00268862	0.00864527	0.000569627	0.000553482	0.000567005	0.00309072	0.000577863	0.00060324	0.00060324	0.00281105	0.000577863	0.00060324
500.292	3	0.412963	0.138266	0.108542	0.052342	0.671991	0.546642	0.575097	0.46132	0.331066	0.240419	0.319855	0.450019	0.04453	0.102416	0.107181	0.428278	0.366006	0.087002	0.126781	0.071115	0.374924	0.11329	0.088017	0.046505	1.04585	0.00646723	0.00287356	0.00277011	0.00277011	0.067142	0.00281108	0.00277011	0.00277011	0.00464426	0.00277011	0.00277011	0.00464427	0.0261167	0.00283177	0.00277011	0.0028812	0.00571921	0.00287356	0.00309113	0.00295885	0.00629378	0.00287356	0.00298053
500.159	6	0.411605	0.368202	0.270832	0.162105	0.619152	0.521062	0.65524	0.527567	0.245033	0.229286	0.341087	0.574711	0.035174	0.097866	0.104968	0.433026	0.351498	0.16047	0.1591	0.098376	0.384949	0.165121	0.119055	0.06712	0.588039	0.000595037	9.5254e-05	5.6775e-05	3.3582e-05	0.0050418	2.3866e-05	2.3866e-05	2.6886e-05	4.5412e-05	2.4034e-05	2.3866e-05	0.000728906	0.00107642	2.5068e-05	2.3866e-05	2.6239e-05	0.000221237	5.028e-05	6.8936e-05	4.8605e-05	0.00041243	4.1844e-05	5.4895e-05
500.504	4	0.410862	0.280901	0.208901	0.128664	0.117942	0.237957	0.413676	0.53793	0.065319	0.122671	0.258291	1.14929	0.114942	0.068525	0.067726	0.109718	0.548501	0.607432	0.460033	0.452118	0.540592	0.635103	0.422512	0.317034	2.16699	0.00406365	0.00123676	0.000685732	0.000616314	0.00060324	0.000553482	0.000553482	0.000594668	0.000561499	0.000553481	0.000553481	0.204022	0.0382601	0.000569627	0.000553482	0.000561477	0.0322304	0.16794	0.0316103	0.0706463	0.0210828	0.13034	0.0178555
500.269	4	0.409457	0.268541	0.164754	0.084255	0.495281	0.675498	0.655176	0.485658	0.314497	0.303931	0.416162	0.473587	0.017437	0.128603	0.13073	0.435397	0.355339	0.131661	0.099917	0.062735	0.373526	0.135175	0.077074	0.037027	0.952786	0.00170622	0.000773158	0.000607569	0.000569627	0.0438631	0.00118733	0.000553482	0.000553482	0.00230493	0.000553481	0.000553481	0.00253837	0.00397314	0.000573731	0.000553482	0.000583897	0.00158606	0.000835127	0.000864791	0.000685732	0.00262087	0.000735976	0.000720555
500.216	5	0.407561	0.351518	0.225274	0.11241	0.293647	0.439354	0.525665	0.376224	0.179393	0.254406	0.294051	0.541335	0.040045	0.100281	0.106987	0.394464	0.416774	0.128715	0.113648	0.074217	0.377584	0.127916	0.082559	0.048162	0.805674	0.000480599	0.000259516	0.000138657	0.000117067	0.000242522	0.000113793	0.000113793	0.000113793	0.000132933	0.000113793	0.000113793	0.004961	0.00331528	0.000118738	0.000113793	0.000123079	0.00334126	0.00110494	0.0005296	0.000196239	0.0020687	0.000633746	0.000290992
500.120	2	0.405886	0.274005	0.216075	0.15087	0.654497	0.616897	0.709482	0.701958	0.764418	0.432526	0.376542	0.725115	0.092673	0.173085	0.200535	0.3658	0.497243	0.229975	0.20998	0.166422	0.485084	0.206053	0.192827	0.112266	0.838788	0.0499469	0.0166412	0.0163934	0.0153183	0.18676	0.016149	0.0145255	0.0274572	0.452369	0.0154346	0.0145255	0.0967276	0.0947124	0.0148607	0.0145255	0.0147585	0.0812711	0.0250471	0.0272649	0.0282379	0.0730026	0.0209233	0.0248696
500.182	3	0.403392	0.304577	0.248393	0.195687	0.267805	0.745598	0.776558	0.771968	0.983218	0.331762	0.401533	0.628668	0.107298	0.15797	0.122986	0.395853	0.408422	0.097877	0.106686	0.099527	0.375533	0.116438	0.100461	0.058212	0.808216	0.0117667	0.00344572	0.00306871	0.00311369	0.00612454	0.00560242	0.00277011	0.0271297	0.398573	0.00277011	0.00277011	0.0161851	0.0697244	0.00287356	0.00277011	0.00285257	0.0117667	0.00287356	0.00311369	0.00311369	0.0079112	0.00293732	0.00304645
500.495	4	0.403334	0.306063	0.214787	0.135802	0.164121	0.30521	0.440395	0.508624	0.099095	0.15407	0.243967	1.0663	0.114424	0.084275	0.0793	0.194131	0.633706	0.590429	0.411877	0.323306	0.56841	0.52118	0.341504	0.198123	1.4347	0.00241131	0.000823528	0.000620731	0.000586209	0.000625177	0.000553482	0.000553482	0.000561501	0.00057373	0.000553481	0.000553481	0.437016	0.0465405	0.000569627	0.000553482	0.000561477	0.123105	0.0578259	0.01148	0.0215199	0.0712528	0.0288027	0.00791154
500.214	5	0.393964	0.159625	0.103335	0.081035	0.814742	0.448939	0.659103	0.772644	1.68593	0.417968	0.363336	0.7157	0.042436	0.081402	0.12172	0.301756	0.371234	0.074313	0.064749	0.060037	0.357149	0.07778	0.048853	0.034425	0.825253	0.000602195	0.000122146	0.000123013	0.000123013	0.528295	0.02461	0.000113793	0.00373441	0.528295	0.442688	0.000113793	0.0218724	0.00287963	0.0001179	0.000113793	0.000116155	0.000447389	0.000138657	0.000151866	0.000173316	0.000389856	0.000127432	0.000131075
500.207	5	0.393528	0.187051	0.127303	0.102061	0.567202	0.721146	0.722483	0.737301	0.281358	0.330906	0.436684	0.759698	0.167383	0.133747	0.136398	0.361317	0.379726	0.103054	0.084205	0.079276	0.376334	0.116098	0.069659	0.046706	0.805054	0.000953222	0.000144613	0.000121286	0.000118738	0.00435558	0.000332595	0.000115419	0.00127874	0.00186192	0.00012043	0.000113793	0.00585532	0.00975715	0.000119581	0.000113793	0.00011957	0.000621738	0.000119581	0.000128334	0.000129241	0.000502915	0.000121286	0.000127432
500.72	8	0.391588	0.296895	0.339954	0.326409	0.528061	0.615394	0.784574	0.788225	0.290705	0.332762	0.383857	0.586631	0.012764	0.128561	0.145974	0.431231	0.363803	0.166485	0.212916	0.225261	0.407574	0.160424	0.181396	0.1527	0.838956	8.839e-06	2.501e-06	6.251e-06	2.3493e-05	0.00160306	1.784e-06	1.118e-06	0.000223628	7.203e-06	1.24e-06	1.095e-06	0.00135553	8.419e-06	1.182e-06	1.095e-06	1.225e-06	1.0759e-05	2.043e-06	7.73e-06	3.2352e-05	1.6054e-05	1.833e-06	4.82e-06
500.74	8	0.391367	0.319994	0.271033	0.175521	0.347973	0.425983	0.570776	0.547119	0.305787	0.18704	0.289784	0.542452	0.04083	0.096786	0.079479	0.394071	0.458131	0.10287	0.135418	0.097435	0.552598	0.101258	0.104814	0.06634	0.932965	4.4068e-05	5.045e-06	5.491e-06	3.246e-06	0.000136768	1.103e-06	1.095e-06	1.311e-06	0.0590986	1.095e-06	1.095e-06	6.625e-06	0.000392193	1.166e-06	1.095e-06	1.191e-06	0.00930016	4.947e-06	1.2749e-05	4.8418e-05	0.0474865	2.276e-06	2.054e-05
500.224	3	0.382032	0.249088	0.179402	0.094325	0.816535	0.511805	0.554629	0.399998	0.198087	0.210732	0.317011	0.420928	0.013665	0.081823	0.111728	0.458863	0.350781	0.124843	0.118054	0.069714	0.365215	0.11192	0.09003	0.046824	0.879777	0.0152185	0.00318228	0.00291593	0.00277011	0.413776	0.00279052	0.00277011	0.00277011	0.00315926	0.00277011	0.00277011	0.00306871	0.00797313	0.00283177	0.00277011	0.00302835	0.00608287	0.00291593	0.00304645	0.00295885	0.00796396	0.00287356	0.00300236
500.444	4	0.381087	0.216989	0.102101	0.048051	0.226261	0.35068	0.45273	0.393502	0.261815	0.287803	0.349722	0.53533	0.273142	0.248246	0.213008	0.780076	0.458356	0.434964	0.284527	0.180154	0.337273	0.463191	0.221452	0.105459	2.46752	0.0014936	0.000634157	0.000553482	0.000553482	0.000725662	0.000553482	0.000553482	0.000553482	0.000746425	0.000553481	0.000553481	0.00110897	0.119423	0.00059894	0.000553482	0.00953807	0.00481977	0.0111049	0.00249002	0.00153406	0.00112425	0.0118012	0.0016506
500.22	7	0.38102	0.243267	0.203104	0.164609	0.618589	0.762704	0.775564	0.705284	0.88975	0.34575	0.393406	0.554432	0.031922	0.139374	0.152756	0.45861	0.318537	0.113074	0.11184	0.118085	0.299056	0.095696	0.089747	0.074061	0.802855	3.8038e-05	6.799e-06	9.968e-06	9.126e-06	0.00103309	0.000120448	7.334e-06	4.1307e-05	0.914277	5.262e-06	5.082e-06	5.6889e-05	0.000114514	5.448e-06	5.082e-06	5.686e-06	1.0173e-05	5.84e-06	8.821e-06	9.571e-06	1.1721e-05	5.76e-06	8.468e-06
500.539	4	0.380234	0.199548	0.182986	0.249045	0.211736	0.397793	0.565649	1.29767	0.159637	0.19389	0.284908	1.15526	0.21469	0.114084	0.094165	0.190126	0.496538	0.277101	0.271974	0.529299	0.4598	0.241773	0.204907	0.350638	0.662167	0.00122839	0.00060324	0.000594668	0.00118733	0.00154434	0.000553482	0.000553482	0.0599053	0.000620729	0.000553481	0.000553481	0.362217	0.0815484	0.000569627	0.000553482	0.000561477	0.0108609	0.00154434	0.00193366	0.159142	0.00626748	0.00117927	0.00130564
500.33	6	0.379494	0.387217	0.296032	0.20451	0.494486	0.653614	0.713059	0.571808	0.531598	0.333047	0.3802	0.610441	0.018378	0.121347	0.137944	0.418934	0.419445	0.200634	0.184356	0.135573	0.395596	0.18651	0.154303	0.095074	0.930927	0.000222619	8.98e-05	5.5266e-05	3.5981e-05	0.0303073	3.648e-05	2.3866e-05	2.8036e-05	0.00062526	2.3866e-05	2.3866e-05	0.000198945	0.000309444	2.5245e-05	2.3866e-05	2.599e-05	0.000464658	5.4526e-05	8.4086e-05	5.7931e-05	0.000301154	4.0994e-05	5.911e-05
500.38	8	0.375961	0.255662	0.214804	0.163975	1.44037	0.636711	0.734343	0.64521	0.424322	0.280667	0.361202	0.622633	0.016355	0.132755	0.128154	0.387814	0.363577	0.110384	0.148782	0.12011	0.414519	0.094986	0.117061	0.07848	0.810767	1.3155e-05	2.841e-06	7.02e-06	1.049e-05	0.177146	2.468e-06	1.095e-06	2.552e-06	0.0298364	1.118e-06	1.095e-06	5.4746e-05	2.1117e-05	1.182e-06	1.095e-06	1.214e-06	1.3829e-05	1.473e-06	5.012e-06	7.391e-06	2.9924e-05	1.366e-06	3.333e-06
500.410	8	0.374623	0.245353	0.127201	0.051913	0.232971	0.396119	0.486125	0.330588	0.25438	0.263683	0.403768	0.360603	0.450734	0.348809	0.215899	0.641459	0.844159	0.73406	0.410259	0.218844	0.74915	0.60082	0.313313	0.126483	3.34213	3.3335e-05	1.833e-06	1.111e-06	1.095e-06	2.099e-06	1.095e-06	1.095e-06	1.095e-06	2.246e-06	1.103e-06	1.095e-06	1.095e-06	0.116691	1.375e-06	1.095e-06	6.423e-06	0.635192	0.136122	0.00040836	2.2239e-05	0.297743	0.0182829	5.6364e-05
500.73	5	0.36907	0.337531	0.331698	0.25714	0.324656	0.47744	0.625573	0.555966	0.198936	0.20959	0.284705	0.475126	0.03362	0.114473	0.085253	0.410737	0.360858	0.306192	0.333789	0.238792	0.4554	0.277809	0.279436	0.181456	0.93525	0.00124057	0.000245835	0.000273908	0.000266621	0.00237718	0.000120431	0.000113793	0.000137687	0.0223773	0.000113793	0.000113793	0.00164478	0.00597204	0.0001179	0.000113793	0.00011957	0.00250333	0.00147747	0.00788651	0.119881	0.00101393	0.000705962	0.00367287
500.227	2	0.367918	0.31287	0.242633	0.132813	0.549099	0.454676	0.569499	0.412655	0.171321	0.281523	0.301569	0.531015	0.160137	0.097438	0.110566	0.414118	0.447338	0.240936	0.229279	0.148924	0.427954	0.242729	0.170529	0.094534	0.74925	0.0221734	0.0204706	0.0172749	0.015088	0.0770465	0.0145255	0.0145255	0.0145255	0.0153183	0.0145255	0.0145255	0.0215405	0.134197	0.0147482	0.0145255	0.0149123	0.0560095	0.0261357	0.0276506	0.02332	0.0444443	0.0243434	0.0215405
500.21	3	0.367279	0.385862	0.360887	0.277608	0.698556	0.50384	0.617006	0.548734	0.21848	0.264396	0.32209	0.598069	0.014876	0.087593	0.103745	0.391521	0.394821	0.156041	0.212113	0.148061	0.415971	0.149756	0.151531	0.094184	0.889634	0.00885195	0.00664496	0.00552576	0.00494576	0.192297	0.00279052	0.00277011	0.00298053	0.00315926	0.00277011	0.00277011	0.0828632	0.00481268	0.00283177	0.00277011	0.00285257	0.00730213	0.0059594	0.0099558	0.008679	0.00801703	0.00454753	0.00604146
500.35	9	0.364132	0.108365	0.110558	0.196286	1.36233	0.903442	0.935328	1.3423	0.776314	0.516734	0.582973	0.867129	0.027106	0.018044	0.188655	0.358796	0.342476	0.06849	0.057498	0.136058	0.379628	0.068804	0.04953	0.084105	0.78003	1.208e-06	2.38e-07	2.42e-07	8.48e-07	0.488821	0.223003	0.0385633	0.00105609	0.826894	0.0108104	4.26e-07	0.0279608	1.0232e-05	2.52e-07	2.38e-07	2.57e-07	2.212e-06	2.52e-07	2.89e-07	9.67e-07	5.921e-06	2.57e-07	2.85e-07
500.80	5	0.361132	0.309161	0.31866	0.275145	0.793053	0.520808	0.681862	0.644316	0.306849	0.259829	0.333062	0.500475	0.031097	0.106281	0.103424	0.390663	0.427346	0.131527	0.21788	0.197754	0.414015	0.136026	0.176376	0.136278	0.921419	0.000579498	0.000198955	0.000244173	0.000281381	0.138231	0.000125647	0.000113793	0.00025603	0.00152229	0.000113793	0.000113793	0.000924147	0.0030472	0.000118738	0.000113793	0.00011957	0.0010982	0.00015946	0.000328197	0.000424596	0.000697086	0.000156162	0.000254304
500.237	2	0.354465	0.266227	0.177505	0.111055	0.587549	0.696613	0.766606	0.599829	0.354433	0.345464	0.460252	0.740385	0.025052	0.170156	0.180143	0.350546	0.435827	0.19464	0.166767	0.125852	0.43482	0.189279	0.131194	0.07972	1.00617	0.0212299	0.0163934	0.0148607	0.0145255	0.150328	0.0229873	0.0146365	0.0155517	0.0198803	0.0146365	0.0145255	0.110715	0.0364472	0.014974	0.0145255	0.0146062	0.0493085	0.0190228	0.0201736	0.0176653	0.0450293	0.0176653	0.0174042
500.251	4	0.348041	0.224526	0.149343	0.082156	0.678356	0.611028	0.679425	0.540787	0.372065	0.332333	0.328592	0.563455	0.091827	0.120913	0.159978	0.404908	0.457614	0.108277	0.105368	0.073315	0.486793	0.116854	0.086265	0.043789	1.00551	0.00161804	0.000629652	0.000569627	0.000553482	0.0313041	0.000720555	0.000553482	0.00056555	0.00203749	0.000565549	0.000553481	0.00168377	0.0192749	0.000573731	0.000553482	0.000578215	0.0101572	0.000676074	0.000720555	0.000629652	0.00965636	0.000638692	0.000784098
500.31	5	0.345874	0.140849	0.142996	0.106158	1.16519	0.36812	0.739854	0.674985	0.367179	0.298079	0.311931	0.520573	0.027581	0.091164	0.119426	0.395299	0.357504	0.080846	0.068737	0.066294	0.36516	0.077108	0.049038	0.042386	0.810561	0.000264828	0.000115419	0.000113793	0.000113793	0.291131	0.0001179	0.000113793	0.000247507	0.468887	0.000113793	0.000113793	0.000263046	0.00382867	0.0001179	0.000113793	0.000120729	0.000654238	0.000117067	0.000128334	0.000127432	0.000675346	0.000117067	0.000125647
500.221	6	0.341987	0.292031	0.238122	0.183353	0.259785	0.549907	0.653452	0.627348	0.258628	0.292228	0.351145	0.711083	0.013793	0.106963	0.115985	0.327917	0.435954	0.143514	0.168011	0.136155	0.431157	0.138258	0.125985	0.086638	0.708503	8.4641e-05	6.3207e-05	5.3074e-05	4.2419e-05	7.4656e-05	2.7841e-05	2.3866e-05	3.7498e-05	4.4192e-05	2.3866e-05	2.3866e-05	0.00193588	0.000371242	2.4893e-05	2.3866e-05	2.5016e-05	0.000571173	0.000157513	0.00023252	0.000253574	0.000456449	0.000107115	0.000102346
500.87	4	0.340718	0.224715	0.106068	0.048571	0.789182	1.07739	0.771233	0.556766	0.886776	0.576393	0.705795	0.830886	0.010492	0.07907	0.281803	0.350704	0.401616	0.154608	0.054747	0.03115	0.41497	0.136258	0.047885	0.019853	1.01623	0.000946551	0.000725662	0.000553482	0.000553482	0.259926	0.966718	0.000889222	0.000577863	0.387273	0.00965635	0.00301376	0.232287	0.000960369	0.000586209	0.000553482	0.000567005	0.0027231	0.000620731	0.00059894	0.000582022	0.00350308	0.000625177	0.000594668
410.17	8	0.339469	0.165445	0.09006	0.055828	0.975314	0.433335	0.461481	0.578562	1.27807	0.542282	0.252806	1.05703	0.498641	0.933988	1.03799	0.202545	0.548552	0.202615	0.108608	0.105753	0.509391	0.191202	0.097498	0.066553	2.63844	5.936e-06	1.158e-06	1.095e-06	1.095e-06	0.999454	1.103e-06	1.095e-06	2.029e-05	0.0742989	1.3786e-05	1.095e-06	0.68728	0.146036	0.19879	0.631292	1.147e-06	0.00102325	2.292e-06	1.404e-06	1.414e-06	0.00121161	2.246e-06	1.385e-06
500.142	6	0.334383	0.302567	0.210903	0.123114	0.412564	0.498238	0.608093	0.452532	0.197024	0.226717	0.318534	0.456265	0.021414	0.093251	0.094087	0.420826	0.373921	0.137596	0.133236	0.089881	0.354808	0.132225	0.10547	0.066921	0.889414	0.000138646	5.8715e-05	3.3582e-05	2.6144e-05	0.00185472	2.7075e-05	2.3866e-05	2.4546e-05	2.9437e-05	2.3866e-05	2.3866e-05	0.0148216	0.000439162	2.4893e-05	2.3866e-05	2.6239e-05	0.000207856	3.3351e-05	3.5245e-05	2.9437e-05	0.000105046	3.0057e-05	3.2666e-05
500.209	4	0.333545	0.23456	0.177865	0.176061	1.24898	0.584864	0.782594	0.86593	0.446414	0.351744	0.447858	0.629996	0.014881	0.11003	0.132376	0.369581	0.426999	0.102693	0.116805	0.12736	0.390297	0.104904	0.098452	0.086327	0.83191	0.00108641	0.000638692	0.000582022	0.000643257	0.650441	0.000643257	0.000594668	0.116187	0.00391634	0.000582021	0.000553481	0.0184254	0.00171971	0.000573731	0.000553482	0.000567005	0.00434683	0.000577863	0.000629652	0.000784098	0.00265455	0.000573731	0.000629652
500.225	4	0.330443	0.428363	0.375529	0.260086	0.395454	0.525339	0.66295	0.591887	0.25268	0.288802	0.311322	0.643636	0.03461	0.09777	0.116718	0.343434	0.428814	0.272239	0.267423	0.194148	0.400517	0.262863	0.204061	0.145955	0.797357	0.00307132	0.00188358	0.00139671	0.00110897	0.00174041	0.000607569	0.000553482	0.000751703	0.0007308	0.000553481	0.000553481	0.0185219	0.00588716	0.000569627	0.000553482	0.000572585	0.00524369	0.00176356	0.00226067	0.00195915	0.00275797	0.00143475	0.00148364
500.152	3	0.325125	0.178949	0.152505	0.098351	0.601451	0.549085	0.757004	0.678096	0.398193	0.451937	0.404175	0.591671	0.022997	0.104428	0.12705	0.367983	0.427539	0.265106	0.150302	0.123476	0.342804	0.204346	0.12442	0.083748	0.730664	0.00386444	0.00304645	0.00302433	0.00306871	0.156143	0.00318228	0.00277011	0.00505013	0.00879395	0.00311368	0.00277011	0.0162847	0.0102979	0.0028526	0.00277011	0.00285257	0.0163848	0.00467693	0.0052285	0.00646723	0.0110382	0.00342098	0.00423811
500.347	8	0.321611	0.348293	0.343857	0.272974	0.549914	0.578921	0.631208	0.641716	0.241847	0.244558	0.297099	0.830886	0.012874	0.059533	0.088164	0.271863	0.418705	0.102647	0.170512	0.143542	0.40533	0.106496	0.12719	0.100138	0.739769	6.292e-06	3.037e-06	4.98e-06	5.635e-06	0.00822221	1.134e-06	1.095e-06	8.839e-06	6.668e-06	1.095e-06	1.095e-06	0.256343	3.496e-06	1.15e-06	1.095e-06	1.147e-06	5.0151e-05	1.302e-06	2.37e-06	3.016e-06	5.0151e-05	1.24e-06	1.701e-06
500.190	7	0.320954	0.222106	0.246053	0.363269	0.380171	0.606205	0.750701	1.09011	0.322994	0.289801	0.375323	0.727288	0.052014	0.094418	0.134846	0.332747	0.441823	0.281668	0.299491	0.417554	0.454061	0.240604	0.282239	0.315849	1.01343	1.3225e-05	6.524e-06	7.801e-06	0.000106842	0.00150124	2.0606e-05	5.082e-06	0.202862	0.00193684	5.153e-06	5.082e-06	0.0107106	0.00139697	5.373e-06	5.082e-06	5.321e-06	0.000379758	1.9942e-05	8.4374e-05	0.0156377	0.000258835	1.6256e-05	6.0162e-05
500.180	3	0.320785	0.279667	0.222472	0.139768	0.294969	0.556736	0.723401	0.611389	0.505681	0.323484	0.360288	0.511037	0.015467	0.129647	0.173679	0.437369	0.294809	0.104883	0.106421	0.090746	0.281622	0.102969	0.110746	0.063171	0.765	0.00414908	0.00439035	0.00400446	0.00362355	0.00461182	0.00454753	0.00277011	0.00334771	0.0072048	0.00277011	0.00277011	0.00459567	0.0138008	0.0028526	0.00277011	0.00285257	0.00372887	0.00579829	0.0068733	0.00642347	0.00442139	0.00480965	0.00568004
500.265	4	0.319854	0.263634	0.161106	0.073446	0.554266	0.563479	0.584618	0.421044	0.256717	0.315777	0.39554	0.384594	0.028551	0.088992	0.109567	0.452825	0.374641	0.128947	0.107799	0.060106	0.407363	0.138144	0.086642	0.037469	0.98401	0.000946551	0.000773158	0.000577863	0.000553482	0.0103292	0.00056555	0.000553482	0.000553482	0.000800775	0.000561499	0.000553481	0.000725661	0.00632026	0.000573731	0.000553482	0.000589631	0.00277556	0.000607569	0.000625177	0.00059894	0.00284696	0.000625177	0.000607569
500.66	5	0.319231	0.243244	0.240068	0.197249	0.503149	0.362507	0.574316	0.611028	0.297078	0.205879	0.274343	0.588533	0.015335	0.060576	0.076732	0.36325	0.341152	0.138408	0.221179	0.168457	0.36384	0.147109	0.153278	0.122597	0.774101	0.000273908	0.000179417	0.000170931	0.000154	0.0494497	0.000114603	0.000113793	0.000155078	0.459358	0.000113793	0.000113793	0.000377216	0.000647195	0.0001179	0.000113793	0.00011957	0.000586974	0.000162823	0.000450317	0.000995351	0.000486879	0.000163958	0.000321701
500.368	6	0.30968	0.205894	0.171904	0.132882	0.29907	0.459181	0.70708	0.880045	0.100157	0.248411	0.34383	0.722308	0.012594	0.065586	0.080236	0.328389	0.390499	0.108472	0.083152	0.08231	0.336966	0.097609	0.069742	0.056616	0.832684	9.4016e-05	3.1554e-05	3.9075e-05	0.000104365	9.9711e-05	0.000124304	2.3866e-05	0.0698183	2.5068e-05	2.3866e-05	2.3866e-05	0.0194396	0.000114495	2.4546e-05	2.3866e-05	2.5016e-05	0.000228227	2.7648e-05	3.0267e-05	6.2786e-05	8.98e-05	2.6144e-05	2.9437e-05
500.92	8	0.295471	0.219569	0.159031	0.118781	0.520697	0.541061	0.692221	0.55615	0.331278	0.27924	0.355412	0.434839	0.016277	0.133654	0.146608	0.460284	0.346321	0.136559	0.105162	0.091738	0.354578	0.1424	0.087757	0.052695	1.04514	0.000371891	9.0306e-05	4.7016e-05	8.454e-06	0.000224834	1.158e-06	1.095e-06	8.6293e-05	3.256e-06	1.158e-06	1.095e-06	0.000247632	2.1774e-05	1.174e-06	1.095e-06	1.308e-06	0.00158808	2.5269e-05	1.8619e-05	1.0036e-05	0.00198568	1.5955e-05	1.0036e-05
500.537	4	0.294202	0.17987	0.149926	0.160799	0.283653	0.429924	0.618775	0.98017	0.215293	0.218867	0.330725	1.13951	0.314621	0.26035	0.217462	0.201676	0.535311	0.506983	0.420785	0.459162	0.511406	0.418238	0.330153	0.304878	2.9091	0.000846878	0.00056555	0.000553482	0.00060324	0.000973113	0.000553482	0.000553482	0.79258	0.000647851	0.000553481	0.000553481	0.123577	0.283951	0.00059894	0.000553482	0.000561477	0.0200236	0.0224179	0.0149089	0.089673	0.0184254	0.00804919	0.00473307
410.95	6	0.294021	0.151674	0.24293	0.370249	0.350804	0.416851	0.64396	1.20988	0.212531	0.186183	0.29334	1.05329	0.011026	0.035611	0.06609	0.156844	0.378356	0.079118	0.123749	0.197797	0.385998	0.08021	0.091436	0.13096	0.718885	3.5734e-05	2.4546e-05	2.9437e-05	0.000424947	0.00160336	2.3866e-05	2.3866e-05	0.0657689	3.648e-05	2.3866e-05	2.3866e-05	0.540704	4.6387e-05	2.4719e-05	2.3866e-05	2.4542e-05	0.00012837	2.4893e-05	2.9642e-05	0.000113555	0.0001845	2.4893e-05	2.7841e-05
500.34	5	0.291926	0.173063	0.189801	0.177402	0.447147	0.558758	0.792176	0.758864	0.288581	0.302932	0.383857	0.5286	0.015684	0.088785	0.116165	0.433025	0.364882	0.079717	0.08279	0.095555	0.345962	0.077958	0.059403	0.067723	0.699139	0.000309071	0.000119581	0.000134816	0.000146651	0.0156282	0.000124763	0.000123885	0.00416917	0.133677	0.00011624	0.000113793	0.000475939	0.000763034	0.000116241	0.000113793	0.000125472	0.000625717	0.000119581	0.000141606	0.000190911	0.000477488	0.0001179	0.000134816
410.4	8	0.284489	0.149416	0.125655	0.319013	1.79135	1.99177	1.57795	3.04845	1.86734	1.26575	1.32499	1.436	0.487593	0.597713	0.600671	0.830735	0.355334	0.1936	0.168498	0.4292	0.363562	0.184711	0.139962	0.328989	2.78829	6.131e-06	1.166e-06	1.111e-06	2.029e-05	0.045087	3.057e-06	1.134e-06	1.166e-06	0.000111896	0.0377296	0.000611517	1.871e-06	0.234392	7.78e-06	1.103e-06	0.00521003	9.91e-06	2.029e-06	2.37e-06	0.0164155	6.582e-06	1.988e-06	1.833e-06
500.445	3	0.284306	0.208799	0.127428	0.105582	0.189706	0.326555	0.456011	0.837448	0.11354	0.194176	0.328185	0.992425	0.265763	0.193179	0.192904	0.439205	0.551707	0.551564	0.33751	0.34215	0.487446	0.421675	0.262345	0.217617	2.57751	0.0113973	0.0034957	0.00281108	0.00279052	0.00311369	0.00277011	0.00277011	0.0964005	0.00300235	0.00277011	0.00277011	0.909849	0.16064	0.00291593	0.00277011	0.00285257	0.156798	0.0525811	0.0151247	0.0383931	0.111148	0.015503	0.00828715
410.92	2	0.275804	0.223019	0.187527	0.460398	0.362781	0.376695	0.648808	1.65807	0.243333	0.273388	0.312033	1.12795	0.02423	0.028377	0.081562	0.133723	0.327814	0.07992	0.095762	0.252003	0.350202	0.087945	0.074973	0.163459	0.556047	0.0167663	0.0157882	0.014974	0.0989554	0.105382	0.0145255	0.0145255	0.0326578	0.0180633	0.0145255	0.0145255	0.337601	0.0359578	0.0146365	0.0145255	0.0146062	0.0200265	0.0147482	0.0154346	0.0456208	0.0236569	0.0147482	0.0152028
500.283	2	0.274723	0.199748	0.123645	0.054243	0.763725	0.442426	0.553494	0.34836	0.291342	0.309069	0.324223	0.625228	0.119734	0.122884	0.117813	0.385458	0.376466	0.130051	0.104067	0.061416	0.388395	0.131071	0.090965	0.038507	0.862985	0.0167663	0.0153183	0.0145255	0.0145255	0.262863	0.0146365	0.0145255	0.0145255	0.0167663	0.0145255	0.0145255	0.0509173	0.161895	0.0147482	0.0145255	0.0147585	0.0276506	0.0156696	0.0156696	0.0152028	0.0296502	0.0152028	0.0156696
500.293	3	0.273692	0.200273	0.12941	0.063142	0.552227	0.550141	0.601296	0.419501	0.26139	0.332333	0.34444	0.440543	0.011868	0.075298	0.104547	0.404469	0.393952	0.119245	0.067776	0.049787	0.380511	0.142902	0.056148	0.031064	0.945403	0.00329966	0.00295885	0.00277011	0.00277011	0.129312	0.00281108	0.00277011	0.00277011	0.0043749	0.00279052	0.00277011	0.00432887	0.00952537	0.00283177	0.00277011	0.00285257	0.0103501	0.00318228	0.0031364	0.00298053	0.0077033	0.00311369	0.00306871
500.361	8	0.267854	0.255259	0.21571	0.146988	0.581218	0.498472	0.67223	0.724586	0.293466	0.304359	0.334382	0.942874	0.020194	0.072491	0.105712	0.229705	0.384399	0.113018	0.114204	0.099721	0.394017	0.097772	0.101118	0.068043	0.784741	9.242e-06	2.784e-06	1.909e-06	2.016e-06	0.00507723	1.896e-06	1.24e-06	5.0151e-05	2.142e-06	4.6467e-05	1.095e-06	0.238169	2.0107e-05	1.134e-06	1.095e-06	1.158e-06	2.1439e-05	1.483e-06	1.808e-06	1.76e-06	1.7185e-05	1.357e-06	1.655e-06
500.277	4	0.265774	0.212666	0.134711	0.08443	0.643458	0.588576	0.712747	0.542881	0.249706	0.317775	0.368415	0.524557	0.010617	0.089147	0.148518	0.399856	0.365603	0.08976	0.072737	0.056911	0.362701	0.090282	0.063223	0.036374	0.921268	0.00573502	0.00352495	0.00185899	0.000730802	0.0366949	0.000690609	0.000553482	0.000577863	0.0014639	0.000586208	0.000553481	0.00107161	0.00191107	0.000569627	0.000553482	0.000578215	0.00389228	0.00151371	0.00136879	0.0011014	0.00411386	0.000889222	0.00140613
500.440	4	0.265244	0.152917	0.101313	0.140896	0.199713	0.317313	0.514626	1.97714	0.308549	0.257117	0.405089	1.22047	0.43878	0.284037	0.30843	0.474737	0.479688	0.371829	0.27873	0.480031	0.492645	0.337538	0.2543	0.330541	2.61811	0.00070046	0.000561501	0.000553482	0.000594668	0.00070046	0.000553482	0.000553482	0.000979861	0.094928	0.000553481	0.000553481	0.00704657	0.725824	0.00060324	0.000553482	0.000662651	0.0215199	0.0034168	0.00241131	0.125003	0.0220774	0.00252216	0.00220287
500.557	4	0.258204	0.297708	0.255753	0.183312	0.837197	0.714498	0.798795	0.56762	0.264576	0.436094	0.506781	0.497759	0.011913	0.117919	0.165634	0.423014	0.502496	0.145789	0.140864	0.10444	0.464315	0.129886	0.122147	0.065966	0.192782	0.00163968	0.0011633	0.000907964	0.000741184	0.632381	0.00608525	0.000561501	0.00102832	0.00113972	0.000634155	0.000565549	0.00108641	0.000877411	0.000573731	0.000553482	0.000583897	0.0161515	0.000657136	0.000710441	0.000666542	0.00902288	0.000643257	0.000762361
500.18	9	0.256038	0.067641	0.048586	0.068958	0.878205	0.995285	0.910962	1.09992	1.43739	0.559551	0.412099	0.710751	0.021419	0.018638	0.060973	0.283087	0.350882	0.069965	0.024101	0.047871	0.349114	0.07204	0.022782	0.028451	0.91293	4.44e-07	2.38e-07	2.38e-07	2.38e-07	0.687784	0.435439	0.00678002	0.216219	0.688712	0.000264945	2.57e-07	0.00518687	7.1763e-05	2.47e-07	2.38e-07	2.52e-07	2.156e-06	2.52e-07	2.68e-07	2.83e-07	2.129e-06	2.52e-07	2.59e-07
500.146	5	0.253764	0.195422	0.154655	0.093535	0.556798	0.53938	0.727622	0.541557	0.319595	0.318346	0.344034	0.541215	0.018081	0.082917	0.101026	0.390882	0.427342	0.092843	0.087085	0.064987	0.396315	0.090324	0.067911	0.03952	0.844567	0.000983141	0.000143604	0.000122146	0.000116241	0.0448211	0.000123013	0.000113793	0.0001179	0.000184442	0.000121285	0.000113793	0.000264827	0.00083834	0.0001179	0.000113793	0.000121898	0.0010782	0.000119581	0.000130155	0.000126536	0.000884822	0.000119581	0.000127432
500.191	6	0.252822	0.161586	0.180578	0.293126	0.687655	0.540179	0.716032	1.01829	0.389696	0.25098	0.366383	1.03326	0.03764	0.080368	0.102052	0.221548	0.388246	0.166167	0.193006	0.251852	0.355752	0.138132	0.157965	0.203904	0.77154	0.000127547	2.6144e-05	2.6699e-05	0.000168894	0.00945945	4.9604e-05	2.3866e-05	0.425488	0.00882579	2.3866e-05	2.3866e-05	0.644523	0.00113831	2.5068e-05	2.3866e-05	2.4778e-05	0.00241799	5.6394e-05	0.000470207	0.0114548	0.00311795	4.9604e-05	0.000182191
500.303	3	0.249803	0.177708	0.098929	0.042929	0.616517	0.615484	0.637767	0.417959	0.366754	0.332333	0.324528	0.306194	0.019362	0.037996	0.088214	0.289788	0.504284	0.09271	0.064503	0.031453	0.575035	0.087144	0.05407	0.018793	0.844628	0.0031364	0.00281108	0.00277011	0.00277011	0.394825	0.00306871	0.00277011	0.00279052	0.00694315	0.00281107	0.00277011	0.00277011	0.0131248	0.00281108	0.00277011	0.00282419	0.034773	0.00287356	0.00293732	0.0028526	0.0778234	0.00287356	0.00291593
500.37	3	0.249515	0.211891	0.160366	0.137358	0.901752	0.778961	0.720413	0.712708	0.432607	0.375436	0.354396	0.717933	0.012559	0.037217	0.097763	0.353279	0.347698	0.080095	0.088639	0.085093	0.328261	0.099066	0.072143	0.053847	0.840196	0.00347063	0.00298053	0.0028526	0.00289467	0.496191	0.0468478	0.00277011	0.00945089	0.00637997	0.00287356	0.00277011	0.0316258	0.00409255	0.00283177	0.00277011	0.00282419	0.00457957	0.00283177	0.00300236	0.00302433	0.00515648	0.00283177	0.00295885
500.197	3	0.241915	0.257894	0.171925	0.103102	0.79581	0.632719	0.686818	0.535086	0.368453	0.369442	0.3355	0.712863	0.010647	0.094945	0.147318	0.332409	0.35814	0.12674	0.085802	0.067015	0.322791	0.122725	0.07407	0.042428	0.737709	0.00302433	0.00327587	0.00289467	0.00277011	0.208041	0.00359764	0.00277011	0.00281108	0.00400446	0.00279052	0.00277011	0.020489	0.00392152	0.00283177	0.00277011	0.00282419	0.00526485	0.00291593	0.00298053	0.00295885	0.00484335	0.00291593	0.00295885
500.244	3	0.241242	0.214756	0.123196	0.067912	1.03749	0.730932	0.733993	0.519233	0.276685	0.395703	0.430995	0.541577	0.039381	0.178561	0.139931	0.416299	0.407426	0.121019	0.0855	0.056666	0.375061	0.133674	0.070605	0.037543	1.15156	0.00300236	0.00302433	0.00277011	0.00277011	0.517721	0.0115438	0.00277011	0.00281108	0.00515647	0.00285259	0.00277011	0.00720481	0.0207769	0.00287356	0.00277011	0.0028812	0.0140382	0.00295885	0.00300236	0.00295885	0.0127773	0.00298053	0.00298053
500.296	3	0.233583	0.10667	0.062961	0.022258	0.840701	0.628621	0.586137	0.475116	0.254167	0.294083	0.344237	0.397208	0.025091	0.026776	0.090349	0.261292	0.554727	0.077152	0.029038	0.0165	0.504703	0.082657	0.025157	0.009641	0.731699	0.00287356	0.00277011	0.00277011	0.00277011	0.681243	0.017844	0.00277011	0.00277011	0.105724	0.00295885	0.00277011	0.00285259	0.0333651	0.00281108	0.00277011	0.00285257	0.0334461	0.00283177	0.00291593	0.00283177	0.0591905	0.00283177	0.00287356
500.19	7	0.233152	0.129435	0.133904	0.182961	0.639267	0.625996	0.926074	1.0523	0.701964	0.295796	0.437293	0.680453	0.014158	0.034487	0.157517	0.419966	0.30315	0.086838	0.074777	0.116076	0.331549	0.09422	0.060126	0.080624	0.847234	1.5519e-05	5.117e-06	5.082e-06	7.038e-06	0.561443	1.5622e-05	0.00790766	0.54381	0.70608	3.2016e-05	5.082e-06	0.00569058	8.7249e-05	5.262e-06	5.082e-06	5.474e-06	1.6473e-05	5.336e-06	5.881e-06	6.434e-06	2.0472e-05	5.336e-06	5.8e-06
500.29	8	0.230076	0.242832	0.247567	0.179443	0.824928	0.562554	0.686374	0.611963	0.281146	0.271247	0.342306	0.607786	0.012733	0.102932	0.110905	0.37669	0.314589	0.129252	0.14537	0.120345	0.313986	0.139445	0.122578	0.094104	0.878754	2.822e-06	2.216e-06	1.821e-06	1.632e-06	0.197835	1.24e-06	1.095e-06	1.453e-06	2.142e-06	1.095e-06	1.095e-06	0.000259827	7.265e-06	1.158e-06	1.095e-06	1.237e-06	4.037e-06	1.338e-06	2.569e-06	2.142e-06	4.98e-06	1.385e-06	1.896e-06
500.542	12	0.229436	0.090712	0.064568	0.125436	0.45431	0.539766	0.764259	1.89146	0.629739	0.31906	0.364453	1.1014	0.052996	0.162398	0.14295	0.220833	0.659561	0.116537	0.109612	0.257048	0.594272	0.107112	0.08643	0.177368	0.408661	1.5e-08	3e-09	3e-09	3e-09	0.00294681	1.4e-08	5.9e-08	0.0696276	0.564517	3e-09	3e-09	0.8825	0.000175297	1.3e-08	3e-09	3e-09	0.005756	4e-09	4e-09	1.2753e-05	0.000850428	4e-09	4e-09
500.615	2	0.221036	0.287157	0.163683	0.089243	0.484441	0.557654	0.633767	0.357218	0.18003	0.374865	0.333671	0.394251	0.016288	0.069387	0.148917	0.28991	0.512761	0.113225	0.084146	0.054737	0.429803	0.101157	0.07568	0.039072	0.182452	0.0167663	0.019305	0.014974	0.0148607	0.116355	0.0146365	0.0145255	0.0145255	0.0156696	0.0148607	0.0145255	0.0168922	0.0278651	0.0147482	0.0145255	0.0147585	0.0978364	0.0152028	0.0154346	0.014974	0.0399914	0.014974	0.0153183
500.208	4	0.219951	0.151707	0.129539	0.149468	0.507672	0.608584	0.854225	0.997178	0.261815	0.481195	0.462691	0.769113	0.011675	0.044339	0.127092	0.313287	0.377369	0.07834	0.077196	0.095767	0.353192	0.086903	0.067791	0.062227	0.872386	0.000611927	0.00056555	0.000561501	0.000666542	0.0517109	0.0115436	0.000979861	0.694328	0.000680886	0.00100728	0.000553481	0.0878539	0.00142667	0.000569627	0.000553482	0.000567005	0.0029572	0.000573731	0.000611927	0.000767742	0.00241131	0.000569627	0.000607569
500.118	6	0.213607	0.209736	0.18707	0.104195	0.513105	0.351607	0.501597	0.40591	0.199149	0.169484	0.256869	0.563184	0.033455	0.069258	0.057416	0.353363	0.347142	0.101191	0.140858	0.112698	0.36812	0.100234	0.113903	0.068492	0.847533	2.8036e-05	2.7455e-05	2.6699e-05	2.5245e-05	0.162292	2.3866e-05	2.3866e-05	2.4375e-05	0.000107115	0.0543692	2.3866e-05	0.0125861	0.00132138	2.4546e-05	2.3866e-05	2.4778e-05	9.8418e-05	0.000400258	0.000174319	0.000400258	0.000107115	0.00079899	0.00028677
410.94	7	0.211158	0.089186	0.074282	0.153899	0.336453	0.213643	0.542709	1.6024	0.191714	0.125668	0.283689	1.11488	0.011458	0.033336	0.046626	0.087861	0.385961	0.076244	0.039626	0.093224	0.404745	0.077014	0.031991	0.058139	0.687732	7.908e-06	5.082e-06	5.082e-06	6.173e-06	0.0143061	5.525e-06	5.082e-06	0.00039047	1.3493e-05	5.082e-06	5.082e-06	0.282051	1.6278e-05	5.299e-06	5.082e-06	5.271e-06	5.2787e-05	5.299e-06	5.602e-06	6.302e-06	0.000108134	5.299e-06	5.486e-06
500.271	3	0.203049	0.079634	0.059035	0.030631	0.885499	0.65065	0.69861	0.522078	0.310248	0.350888	0.366993	0.508019	0.017975	0.070475	0.120489	0.376254	0.38516	0.075033	0.033939	0.023742	0.381646	0.079054	0.030592	0.014365	0.948782	0.00295885	0.00277011	0.00277011	0.00277011	0.542693	0.00318228	0.00277011	0.0028526	0.329948	0.00277011	0.00277011	0.00575863	0.0074584	0.00283177	0.00277011	0.00282419	0.0130212	0.00283177	0.00289467	0.0028526	0.00845311	0.00283177	0.00287356
500.15	9	0.202504	0.085157	0.067528	0.099914	0.559113	0.698025	0.842084	1.03284	0.158575	0.303503	0.368618	0.68178	0.016307	0.013657	0.124004	0.300412	0.347262	0.062351	0.037305	0.059641	0.380089	0.064585	0.028136	0.040331	0.78071	6.17e-07	2.38e-07	2.38e-07	2.7e-07	0.138398	0.0166627	3.728e-06	0.896832	0.567187	0.555015	2.38e-07	0.0175071	5.589e-06	1.134e-06	2.38e-07	2.55e-07	4.248e-06	2.5e-07	2.74e-07	2.95e-07	4.195e-06	2.52e-07	2.64e-07
500.281	4	0.200552	0.181226	0.118434	0.065174	0.685865	0.561861	0.611464	0.517497	0.18874	0.296509	0.387819	0.450652	0.016934	0.113768	0.109703	0.414248	0.401809	0.10147	0.071598	0.055016	0.392703	0.103158	0.053795	0.039943	0.994627	0.000594668	0.000607569	0.000577863	0.000553482	0.212439	0.00252216	0.000553482	0.000557478	0.000634156	0.000553481	0.000553481	0.000876928	0.00335981	0.000569627	0.000553482	0.000572585	0.00335338	0.000767742	0.000940016	0.000652479	0.00230493	0.000652479	0.00077861
410.77	8	0.19581	0.076645	0.050333	0.113405	1.0674	0.562903	0.665916	1.36862	0.54498	0.308213	0.330624	0.95066	0.032989	0.019661	0.080797	0.215917	0.357552	0.069953	0.024822	0.062708	0.348242	0.0753	0.023035	0.037753	0.860127	3.984e-06	1.095e-06	1.095e-06	1.19e-06	0.505638	3.4142e-05	1.118e-06	0.000866563	0.277877	0.11145	1.095e-06	0.274856	0.000366813	1.142e-06	1.095e-06	1.147e-06	1.0424e-05	1.15e-06	1.207e-06	1.32e-06	1.3155e-05	1.158e-06	1.166e-06
500.300	4	0.18942	0.08789	0.045879	0.026815	0.918799	0.143614	0.606035	0.555952	0.175569	0.406265	0.378574	0.493715	0.010976	0.045204	0.083769	0.360323	0.394012	0.081385	0.031837	0.028918	0.352984	0.087199	0.025143	0.01797	0.781213	0.000625177	0.000553482	0.000553482	0.000553482	0.867338	0.000553482	0.000553482	0.000784098	0.0867767	0.0749819	0.000577862	0.000858781	0.00564562	0.00056555	0.000553482	0.000567005	0.0029948	0.000573731	0.000582022	0.000577863	0.00241131	0.000569627	0.000573731
500.68	4	0.180942	0.143693	0.107504	0.062098	0.671596	0.382583	0.483503	0.445922	0.251618	0.19546	0.268247	0.515926	0.01147	0.047777	0.054299	0.368619	0.341094	0.08899	0.067695	0.056265	0.341392	0.098223	0.057605	0.034684	1.07403	0.00056555	0.000561501	0.000553482	0.000553482	0.126442	0.000553482	0.000553482	0.000553482	0.000671291	0.000553481	0.000553481	0.00101425	0.00094715	0.000569627	0.000553482	0.000567005	0.0022316	0.000573731	0.00059894	0.00059894	0.00199797	0.000569627	0.00059894
500.26	6	0.177391	0.069562	0.076544	0.095343	0.712773	0.804319	0.795412	0.936332	0.281358	0.313208	0.376339	0.654711	0.010111	0.03638	0.072787	0.333873	0.386742	0.081475	0.03448	0.070221	0.372175	0.080531	0.028135	0.041313	0.816657	2.8829e-05	2.3866e-05	2.3866e-05	2.4546e-05	0.321383	0.013335	9.5254e-05	0.360684	0.16777	0.000758833	2.3866e-05	0.00994959	0.000115239	2.4719e-05	2.3866e-05	2.4542e-05	0.000304855	2.4893e-05	2.6328e-05	2.7648e-05	0.000301154	2.4893e-05	2.5781e-05
500.273	4	0.158119	0.146848	0.104111	0.055773	0.475383	0.65976	0.641512	0.53829	0.179818	0.254691	0.335297	0.435534	0.018786	0.106616	0.11222	0.43366	0.385426	0.110931	0.061972	0.050056	0.372806	0.112309	0.052247	0.03136	0.855691	0.000634157	0.000561501	0.000553482	0.000553482	0.114395	0.00288328	0.000553482	0.00056555	0.000746425	0.000557477	0.000553481	0.00097986	0.00255891	0.000573731	0.000553482	0.000589631	0.00177523	0.000586209	0.000607569	0.00059894	0.00174041	0.000586209	0.00059894
500.297	2	0.149944	0.097085	0.082926	0.037252	0.19214	0.427526	0.567276	0.449466	0.241847	0.211588	0.312947	0.373127	0.012613	0.057543	0.110494	0.392402	0.45867	0.084285	0.054158	0.038194	0.53899	0.081231	0.04411	0.02233	0.794628	0.0145255	0.0145255	0.0145255	0.0145255	0.0236569	0.0146365	0.0145255	0.0145255	0.0171465	0.0145255	0.0145255	0.0145255	0.0203295	0.0147482	0.0145255	0.0149123	0.0611381	0.0147482	0.015088	0.015088	0.107077	0.0147482	0.015088
500.236	2	0.146344	0.124094	0.095965	0.061282	0.717773	0.704481	0.741738	0.590741	0.280508	0.270534	0.408238	0.56086	0.017947	0.072479	0.100727	0.381058	0.455741	0.136044	0.108595	0.091136	0.46118	0.123182	0.084776	0.054402	0.951376	0.0145255	0.0146365	0.0145255	0.0145255	0.17864	0.0356808	0.0145255	0.0154346	0.0177971	0.0145255	0.0145255	0.0304842	0.0282585	0.0147482	0.0145255	0.0147585	0.0585271	0.0156696	0.0160279	0.0156696	0.0577984	0.015088	0.0155517
500.247	1	0.137805	0.102557	0.110143	0.113675	0.304256	0.733233	0.83762	0.857012	0.075303	0.286376	0.380403	0.7498	0.012626	0.128705	0.151768	0.322344	0.33624	0.084264	0.10738	0.123487	0.301908	0.083627	0.094628	0.079239	0.675051	0.0839588	0.0839588	0.0839588	0.0839588	0.0972807	0.110494	0.087502	0.374336	0.0846579	0.0839588	0.0839588	0.273762	0.10048	0.084658	0.0839588	0.0842129	0.100459	0.084658	0.087502	0.087502	0.093421	0.084658	0.0860705
500.101	4	0.114549	0.10246	0.065063	0.034845	0.771207	0.588426	0.652259	0.449396	0.317471	0.337043	0.406511	0.529204	0.014239	0.02137	0.085842	0.387109	0.409168	0.089209	0.054129	0.032545	0.403281	0.088658	0.045767	0.019577	1.12087	0.000553482	0.000553482	0.000553482	0.000553482	0.413359	0.00060324	0.000553482	0.000553482	0.000883053	0.000607568	0.000553481	0.0117363	0.0014557	0.000569627	0.000553482	0.000578215	0.00331169	0.000577863	0.000607569	0.000590425	0.0022316	0.000577863	0.00059894
500.609	3	0.082092	0.129015	0.098076	0.07247	0.699349	0.797922	0.79213	0.631992	0.276685	0.355169	0.511454	0.582678	0.014447	0.070008	0.100353	0.30649	0.515757	0.074725	0.046148	0.052079	0.511602	0.074601	0.041268	0.026938	0.146688	0.00375563	0.00291593	0.0028526	0.00291593	0.287012	0.0418752	0.00281108	0.00908734	0.0033236	0.00277011	0.00277011	0.100511	0.0269022	0.00283177	0.00277011	0.00279608	0.0574031	0.00287356	0.00300236	0.00309113	0.0332601	0.00283177	0.00293732
500.289	1	0.074397	0.096981	0.098181	0.079002	0.463656	0.48794	0.674364	0.596203	0.110566	0.329764	0.317214	0.445552	0.021557	0.042414	0.095361	0.429751	0.515819	0.11365	0.132537	0.118883	0.484481	0.104153	0.103235	0.074791	0.746583	0.0839588	0.0839588	0.0839588	0.0839588	0.136984	0.0839588	0.0839588	0.0860705	0.0846579	0.0839588	0.0839588	0.0889526	0.139125	0.084658	0.0839588	0.0851705	0.245832	0.0853619	0.0882249	0.087502	0.200173	0.084658	0.087502
410.9	2	No detectable response
410.15	1	No detectable response
410.20	8	No detectable response
410.41	3	No detectable response
410.43	4	No detectable response
410.45	4	No detectable response
410.63	1	No detectable response
410.64	2	No detectable response
410.65	5	No detectable response
410.66	7	No detectable response
410.69	8	No detectable response
410.73	12	No detectable response
410.74	11	No detectable response
410.76	5	No detectable response
410.79	9	No detectable response
410.90	1	No detectable response
410.91	7	No detectable response
410.93	5	No detectable response
410.96	3	No detectable response
500.4	7	No detectable response
500.6	5	No detectable response
500.7	5	No detectable response
500.8	2	No detectable response
500.11	7	No detectable response
500.13	7	No detectable response
500.16	2	No detectable response
500.17	2	No detectable response
500.25	4	No detectable response
500.28	6	No detectable response
500.53	8	No detectable response
500.62	4	No detectable response
500.63	5	No detectable response
500.79	1	No detectable response
500.89	5	No detectable response
500.96	2	No detectable response
500.108	8	No detectable response
500.119	6	No detectable response
500.166	6	No detectable response
500.178	4	No detectable response
500.183	3	No detectable response
500.196	3	No detectable response
500.199	4	No detectable response
500.200	4	No detectable response
500.201	4	No detectable response
500.203	1	No detectable response
500.210	5	No detectable response
500.212	3	No detectable response
500.213	1	No detectable response
500.215	5	No detectable response
500.217	4	No detectable response
500.220	3	No detectable response
500.228	3	No detectable response
500.231	1	No detectable response
500.232	4	No detectable response
500.234	3	No detectable response
500.242	2	No detectable response
500.246	2	No detectable response
500.256	2	No detectable response
500.258	1	No detectable response
500.260	4	No detectable response
500.264	4	No detectable response
500.270	2	No detectable response
500.272	3	No detectable response
500.279	1	No detectable response
500.286	2	No detectable response
500.288	1	No detectable response
500.299	1	No detectable response
500.301	4	No detectable response
500.369	8	No detectable response
500.375	4	No detectable response
500.393	7	No detectable response
500.406	4	No detectable response
500.408	3	No detectable response
500.411	2	No detectable response
500.434	4	No detectable response
500.438	4	No detectable response
500.467	4	No detectable response
500.476	4	No detectable response
500.478	4	No detectable response
500.482	4	No detectable response
500.498	4	No detectable response
500.509	4	No detectable response
500.523	4	No detectable response
500.533	3	No detectable response
500.598	4	No detectable response
500.618	1	No detectable response
500.637	3	No detectable response
410.2		Failed segmentation
410.5		Failed segmentation
410.10		Failed segmentation
410.14		Failed segmentation
410.16		Failed segmentation
410.19		Failed segmentation
410.21		Failed segmentation
410.22		Failed segmentation
410.24		Failed segmentation
410.34		Failed segmentation
410.44		Failed segmentation
410.46		Failed segmentation
410.49		Failed segmentation
410.51		Failed segmentation
410.55		Failed segmentation
410.83		Failed segmentation
410.88		Failed segmentation
500.5		Failed segmentation
500.9		Failed segmentation
500.36		Failed segmentation
500.59		Failed segmentation
500.65		Failed segmentation
500.145		Failed segmentation
500.173		Failed segmentation
500.177		Failed segmentation
500.181		Failed segmentation
500.185		Failed segmentation
500.189		Failed segmentation
500.229		Failed segmentation
500.230		Failed segmentation
500.233		Failed segmentation
500.238		Failed segmentation
500.239		Failed segmentation
500.240		Failed segmentation
500.241		Failed segmentation
500.248		Failed segmentation
500.252		Failed segmentation
500.253		Failed segmentation
500.257		Failed segmentation
500.282		Failed segmentation
500.284		Failed segmentation
500.290		Failed segmentation
500.295		Failed segmentation
500.298		Failed segmentation
500.304		Failed segmentation
500.305		Failed segmentation
500.327		Failed segmentation
500.329		Failed segmentation
[truncated: 6 more columns]
